# Supplementary material for: A large‐scale single‐cell transcriptomic atlas indicates the immune panorama of influenza A infection
Source: Imeta. 2026 Mar 25;5(2):e70121. doi: 10.1002/imt2.70121 (PMC13147933; doi:10.1002/imt2.70121)
Supplement: Supplementary file 2 — Table S1. Detailed clinical information and laboratory findings of the enrolled individuals. Table S2. Marker genes and signature genes for cell types, related to Figure 1 and Figure S3. Table S3. Inflammatory genes and cytokine score, related to Figure 2. Table S4. Specific upregulated DEGs from mild patients in CD8+T cells. Table S5. Specific upregulated DEGs from severe patients in CD8+T cells. Table S6. Specific upregulated DEGs from convalescent patients in CD8+T cells. Table S7. Specific upregulated GO from mild patients in CD8+T cells. Table S8. Specific upregulated GO from severe patients in CD8+T cells. Table S9. Specific upregulated GO from convalescent patients in CD8+T cells. Table S10. Specific upregulated DEGs from mild patients in CD4+ Te cells. Table S11. Specific upregulated DEGs from severe patients in CD4+ Te cells. Table S12. Specific upregulated DEGs from convalescent patients in CD4+ Te cells. Table S13. Specific upregulated GO from mild patients in CD4+ Te cells. Table S14. Specific upregulated GO from severe patients in CD4+ Te cells. Table S15. Specific upregulated DEGs from mild patients in B (navie and memory) cells. Table S16. Specific upregulated DEGs from severe patients in B (navie and memory) cells. Table S17. Specific upregulated DEGs from convalescent patients in B (navie and memory) cells. Table S18. Specific upregulated DEGs from mild patients in classical monocytes. Table S19. Specific upregulated DEGs from severe patients in classical monocytes. Table S20. Specific upregulated DEGs from convalescent patients in classical monocytes. [file IMT2-5-e70121-s001.xlsx]

## Sheet: S1
Table S1 Detailed clinical information and laboratory findings of the enrolled individuals
Group	Code	Gender	Ages	Date of diagnosis	Outcome of ICU stay （1=Survival, 0=death）	Outcome of 28-day （1=Survival, 0=death）	Tracheal intubation （1=Yes, 0=No）	FiO2	Oxygen partial pressure (mmHg）	Lactic acid (mmol/l）	Pathogens	Etiological diagnostic methods	Red blood cell count×109 (3.5-5.0×1012/L)	Whiteblood cell count×109 (3.97-9.15×109/L)	Monocytes count×109 (0.12-0.80×109/L)	Neutrophil count×109 (1.5-8.0×109/L)	Lymphocyte count×109 (0.8-3.5×109/L)	PLT (100-300×109/L）	CRP (mg/L）	IL-6(pg/mL）	PCT (ng/ml)	D-D (mg/L）	BNP (pg/ml)	cTN (ng/mL）	CKMB (U/L）	CK (U/L)	ALT (U/L）	AST (U/L）	TBil (umol/L）	DBil (umol/L）	CRE (umol/L）	BUN (mmol/L）	ALB (g/L）	Glu (mmol/L）
Healthy control group	HC01	Male	23	2024.12.26
	HC02	Male	30	2024.12.26
	HC03	Female	24	2024.12.28
	HC04	Female	26	2024.12.26
	HC05	Female	24	2024.12.26
Mild group	MO01	Female	40	2025.1.3	1	1	0	Non-Inhaled	91.2	1.5	​​Influenza A virus​​	RT-PCR	4.07	8.29	0.34818	7.09624	0.72123	253	0.65	29.29	/	0.4	/	/	/	43.6	9.1	14.4	7.8	<1.3	40.8	2.23	43.5	6.99
	MO02	Male	28	2025.1.3	1	1	0	Non-Inhaled	/	/	​​Influenza A virus​​	RT-PCR	5.21	5.84	1.34904	3.10104	1.30232	201	＜0.1	<1.5	/	/	/	/	/	/	/	/	/	/	/	/	/	/
	MO03	Male	30	2025.1.3	1	1	0	Non-Inhaled	/	/	​​Influenza A virus​​	RT-PCR	5.2	4.99	0.47904	4.01196	0.46906	182	＜0.1	8.76	/	/	/	/	/	/	/	/	/	/	/	/	/	/
	MO04	Male	36	2025.1.3	1	1	0	Non-Inhaled	/	/	​​Influenza A virus​​	RT-PCR	4.63	6.18	0.58092	5.08614	0.4326	180	1.735	25.46	/	/	/	/	/	/	/	/	/	/	/	/	/	/
	MO05	Female	71	2025.1.5	1	1	0	Non-Inhaled	/	/	​​Influenza A virus​​	RT-PCR	3.72	6.24	0.44304	5.48496	0.29952	212	2.171	15.33	/	/	/	/	/	/	/	/	/	/	/	/	/	/
	MO06	Male	93	2025.1.5	1	1	0	Non-Inhaled	/	/	​​Influenza A virus​​	RT-PCR	3.65	5.07	0.66924	3.17889	1.17117	25	0.09	13.85	/	1.29	290.4	0.02	0.79	72.1	120.8	21.2	5.5	1.7	92.5	7.77	35.7	6.52
	MO07	Male	52	2025.1.3	1	1	0	Non-Inhaled	/	/	​​Influenza A virus​​	RT-PCR	4.34	6.55	0.3013	4.95835	1.0218	244	3.194	4.56	/	/	/	/	/	/	/	/	/	/	/	/	/	/
	MO08	Male	36	2025.1.3	1	1	0	Non-Inhaled	/	/	​​Influenza A virus​​	RT-PCR	4.93	11.08	0.73128	9.09668	1.20772	225	2.694	25.38	/	/	/	/	/	/	/	/	/	/	/	/	/	/
	MO09	Female	16	2025.1.3	1	1	0	Non-Inhaled	/	/	​​Influenza A virus​​	RT-PCR	4.57	4.45	0.37825	2.53205	1.3617	178	0.1	11	/	/	/	/	/	/	/	/	/	/	/	/	/	/
	MO10	Female	60	2025.1.3	1	1	0	Non-Inhaled	/	/	​​Influenza A virus​​	RT-PCR	3.96	2.53	0.11891	1.2903	1.09043	171	0.365	3.37	/	0.12	140.6	<0.003	0.76	57	/	/	/	/	/	/	/	5.74
	MO11	Male	45	2025.1.4	1	1	0	Non-Inhaled	/	/	​​Influenza A virus​​	RT-PCR	5.01	6.31	0.5679	4.59999	1.02222	236	1.645	10	/	0.39	51.3	0.014	0.22	105.9	15.1	16.8	10.3	3.9	103.9	4.66	49.6	4.49
	MO12	Female	57	2025.1.4	1	1	0	Non-Inhaled	/	/	​​Influenza A virus​​	RT-PCR	3.86	4.45	0.36935	3.66235	0.3916	211	0.897	28.07	/	/	/	/	/	/	14.2	14.9	/	/	72	4.42	46.3	4.95
	MO13	Male	18	2025.1.4	1	1	0	Non-Inhaled	/	/	​​Influenza A virus​​	RT-PCR	4.81	8.01	0.92115	6.11163	0.95319	195	2.852	23.88	/	/	/	/	/	/	/	/	/	/	/	/	/	/
	MO14	Male	26	2025.1.4	1	1	0	Non-Inhaled	/	/	​​Influenza A virus​​	RT-PCR	4.79	6.67	0.54694	5.23595	0.74704	250	0.397	9.65	/	/	/	/	/	/	/	/	/	/	/	/	/	/
	MO15	Female	61	2025.1.4	1	1	0	Non-Inhaled	/	/	​​Influenza A virus​​	RT-PCR	4.23	6.04	0.453	5.01924	0.54964	203	2.508	20.33	/	/	/	/	/	/	/	/	/	/	/	/	/	/
	MO16	Male	44	2025.1.4	1	1	0	Non-Inhaled	/	/	​​Influenza A virus​​	RT-PCR	5.12	8.03	0.44968	6.43203	1.01981	196	2.99	13.51	/	/	/	/	/	/	/	/	/	/	/	/	/	/
	MO17	Female	65	2025.1.4	1	1	0	Non-Inhaled	/	/	​​Influenza A virus​​	RT-PCR	3.86	4.25	0.3485	3.3405	0.53125	161	0.462	25.3	/	/	/	<0.01	15.4	103.9	26.1	28.2	9.8	4	65	5.13	46	6.58
	MO18	Male	18	2025.1.5	1	1	0	Non-Inhaled	/	/	​​Influenza A virus​​	RT-PCR	4.56	10.58	0.70886	8.17834	1.67164	152	10.89	49.8	/	/	15.7	<0.003	0.2	89.2	9	15.3	13.7	6	85.2	3.66	47.7	6.41
	MO19	Female	46	2025.1.5	1	1	0	Non-Inhaled	/	/	​​Influenza A virus​​	RT-PCR	4.48	8.24	0.42848	6.87216	0.71688	291	0.392	2.93	/	/	/	/	12.7	73.9	22.5	21	7.7	3	63.1	4.92	44.1	5.48
	MO20	Female	59	2025.1.5	1	1	0	Non-Inhaled	/	/	​​Influenza A virus​​	RT-PCR	3.85	6.27	0.55803	4.35765	1.34178	199	1.579	26.54	/	/	/	/	/	/	/	/	/	/	/	/	/	/
	MO21	Male	32	2025.1.5	1	1	0	Non-Inhaled	/	/	​​Influenza A virus​​	RT-PCR	4.98	5.92	0.60976	3.27968	1.88848	219	6.332	27.24	/	/	/	/	/	/	/	/	/	/	/	/	/	/
	MO22	Female	66	2025.1.5	1	1	0	Non-Inhaled	/	/	​​Influenza A virus​​	RT-PCR	4.61	3.87	0.35991	2.95668	0.5418	153	2.876	<1.5	/	/	/	/	/	/	/	/	/	/	/	/	/	/
	MO23	Female	34	2025.1.7	1	1	0	Non-Inhaled	/	/	​​Influenza A virus​​	RT-PCR	4.46	2.79	0.32922	1.14948	1.21086	75	<0.1	<1.5	/	/	/	/	/	/	/	/	/	/	/	/	/	/
	MO24	Female	46	2025.1.5	1	1	0	Non-Inhaled	/	/	​​Influenza A virus​​	RT-PCR	5.01	4.96	0.65968	3.16944	1.0912	170	0.641	8.66	/	/	/	/	/	/	/	/	/	/	/	/	/	6.69
	MO25	Female	28	2025.1.5	1	1	0	Non-Inhaled	/	/	​​Influenza A virus​​	RT-PCR	4.67	4.44	0.59052	2.89044	0.89244	161	0.607	3.78	/	/	/	/	/	/	/	/	/	/	/	/	/
	MO26	Male	48	2025.1.5	1	1	0	Non-Inhaled	/	/	​​Influenza A virus​​	RT-PCR	5.27	6.61	0.68083	4.68649	1.18319	175	0.881	17.92	/	/	<10	0.012	2.36	445	40.4	42.9	13.8	4.4	108.4	6.14	47.8	5.65
	MO27	Female	31	2025.1.6	1	1	0	Non-Inhaled	/	/	​​Influenza A virus​​	RT-PCR	4.74	5.37	0.54774	4.0275	0.7518	168	1.327	19.8	/	/	/	/	/	/	/	/	/	/	/	/	/
	MO28	Female	72	2025.1.6	1	1	0	Non-Inhaled	/	/	​​Influenza A virus​​	RT-PCR	3.74	3.67	0.23121	2.7158	0.70097	181	0.979	26.73	/	0.01	/	0.01	<0.30	44.6	16.5	22.5	5.6	1.6	73.3	2.68	41.8	5.43
	MO29	Male	17	2025.1.6	1	1	0	Non-Inhaled	/	/	​​Influenza A virus​​	RT-PCR	5.43	6.53	0.88808	3.65027	1.90023	196	0.661	3.44	/	/	/	/	/	/	/	/	/	/	/	/	/
	MO30	Male	91	2025.1.12	1	1	0	Non-Inhaled	59	1	​​Influenza A virus​​	RT-PCR	4.21	7.43	0.46066	6.36751	0.49038	153	6	164.2	/	0.54	1101	0.025	1.4	1204.7	19.6	46.5	7	2.6	219.4	7.72	37.3	11.69
Severe group	SE01	Male	64	2025.1.3	1	0	1	1	119	2.52	​​Influenza A virus​​	RT-PCR	2.37	5.7	0.285	4.218	0.57	23	22.222	260.9	54.84	>20	32087	0.77	1.58	290.7	11.4	36.3	35	23.6	200.8	28.06	35.2	16.77
	SE02	Female	77	2025.1.4	1	1	0	Non-Inhaled	137	0.7	​​Influenza A virus​​	RT-PCR	3.12	6.72	0.9408	2.92	1.72704	224	0.866	20.82	/	1.04	256.8	0.017	0.8	74.3	21	45	2	1.5	73.2	4.39	33.6	7.41
	SE03	Male	73	2025.1.3	1	1	0	Non-Inhaled	72	0.7	​​Influenza A virus​​	RT-PCR	4.74	4.17	0.47955	2.49	1.15092	149	0.206	28.99	/	2.15	86	0.021	1.12	27.2	26.2	27.1	8	2.6	66.6	6.97	42.7	6.12
	SE04	Female	26	2025.1.6	1	0	1	0.4	197.2	2.76	​​Influenza A virus​​	RT-PCR	2.25	6.74	0.12132	5.62	0.95708	5	53.21	1195.2	<0.05	3.38	1404	1.35	/	/	22.8	90.3	36.2	16.8	61.6	7.94	34.7	11
	SE05	Female	79	2025.1.7	1	1	0	0.6	57.2	0.7	​​Influenza A virus​​	RT-PCR	3.47	4.8	0.4272	4.06	0.2688	269	1	/	<0.05	0.23	569.8	0.08	/	/	41.8	42.7	7.8	3.1	84.2	5.37	35.3	8.3
	SE06	Male	62	2025.1.8	1	1	0	0.6	75.9	1.3	​​Influenza A virus​​	RT-PCR	4.63	9.9	0.6336	7.03	2.1582	356	5.5	23.28	/	2.09	/	/	/	/	90	41.6	13.3	4.9	71.7	7.35	35.6	5
	SE07	Male	39	2025.1.8	1	0	1	0.3	64.5	1.9	​​Influenza A virus​​	RT-PCR	2.76	27.06	1.16358	24.47	1.02828	171	221.16	317.3	7.48	4.32	1313	0.04	2.38	317	34	24	28.3	21.2	172.3	12.5	28.2	9
	SE08	Male	73	2025.1.8	1	1	1	0.25	78.9	2.3	​​Influenza A virus​​	RT-PCR	3.42	12.5	0.10625	10.27	1.275	363	89.06	17.41	0.387	6.95	1629	0.02	/	29	29	22	13.5	6.6	61.4	9.85	33.8	8.26
	SE09	Female	79	2025.1.8	1	1	1	0.3	62.3	1.7	​​Influenza A virus​​	RT-PCR	3.44	10.6	0.3922	9.92	0.2862	227	/	93.75	7.45	2.7	1144	<0.03	/	722	208	345	8.5	4.6	60.9	13.74	32.9	13.3
	SE10	Female	70	2025.1.8	1	1	1	0.3	104	1.3	​​Influenza A virus​​	RT-PCR	3.36	16.43	0.77221	14.18	1.34726	556	/	16.43	0.134	4.56	116.9	<0.01	/	/	/	/	10.1	5.4	59.7	15.65	33	9.6
	SE11	Male	60	2025.1.10	1	0	1	1	110	4.9	​​Influenza A virus​​	RT-PCR	4.12	9.18	0.19278	8.91	0.07344	84	30.76	2041	100	19.03	6565	0.04	14.33	3163.8	229.4	716.8	24.4	15.6	440	31.43	35.3	10.79
	SE12	Male	83	2025.1.10	1	0	1	0.7	68.6	1.5	​​Influenza A virus​​	RT-PCR	2.16	10.98	0.3294	9.83	0.75762	316	14.286	100.5	0.624	1.25	1308	0.049	3,19	181.8	6,9	13.1	16.1	9	150.6	11.67	31.9	6.94
	SE13	Male	55	2025.1.11	1	1	0	0.8	80	2.1	​​Influenza A virus​​	RT-PCR	5.2	8.6	0.473	7.47	0.6192	270	25.3	/	0.11	0.2	37.1	<0.03	16.5	126	175.9	34.4	15.6	6.3	70	8.19	31.3	7.78
	SE14	Male	75	2025.1.11	1	1	0	0.6	68.9	2.5	​​Influenza A virus​​	RT-PCR	3.83	12.6	0.126	12.19	0.2268	101	90.5	105.7	0.05	2.95	1570	1.8	21.9	102.7	68.1	59.2	13.3	5.4	81	9.21	27.3	7.23
	SE15	Male	56	2025.1.13	1	1	0	0.75	70.3	1.3	​​Influenza A virus​​	RT-PCR	4.69	4.3	0.2408	2.86	1.1094	167	5.8	/	0.05	0.13	223	0.06	17.7	51.4	12.6	10.2	8.9	3.5	66.8	6.31	39.5	7.06
	SE16	Male	77	2025.1.13	1	1	0	Non-Inhaled	87.6	1.2	​​Influenza A virus​​	RT-PCR	3.97	7.5	1.065	4.64	1.695	125	100.9	/	2.07	0.4	/	/	/	/	17.5	23.6	13.2	4.9	128.3	7.35	34.7	7.21
	SE17	Male	56	2025.1.12	1	1	1	0.8	59.6	1.5	​​Influenza A virus​​	RT-PCR	4.6	11.89	0.26158	11.19	0.36859	123	17.03	86.2	0.1	1.46	/	0.006	15	574	55	99	22.5	9.9	49	6.16	33	6.8
	SE18	Female	76	2025.1.12	1	1	1	0.4	75.9	1	​​Influenza A virus​​	RT-PCR	4.22	3.53	0.21886	2.86	0.44125	76	8.56	9.5	0.17	1.2	/	0.086	14	191	38	28	9.7	3.9	52	3.53	27	7.1
	SE19	Male	50	2025.1.12	1	1	1	0.21	48.4	2	​​Influenza A virus​​	RT-PCR	4.65	6.69	0.26091	4.64	1.79292	249	21.27	2	0.11	1.66	54	0.007	17	235	36	51	11	3.6	57	4.6	30	8.9
	SE20	Female	59	2025.1.9	1	1	1	0.21	173	2.2	​​Influenza A virus​​	RT-PCR	2.53	3.75	0.075	3.5	0.1725	121	＞200	4085	2	20.09	376	0.22	23	100	25	28	21.7	8.9	150.4	3.92	33	8.1
	SE21	Female	84	2025.1.9	1	1	1	0.21	164	1.7	​​Influenza A virus​​	RT-PCR	2.93	36.59	0.98793	34.9	0.69521	227	175.28	183.95	1.2	5.88	12600	0.06	15	40	18	32	14.4	5.2	55.9	5.6	31.1	7.6
Recovery group	RE01	Female	74	2025.2.24	1	1	1	/	125	2.56	​​Influenza A virus​​	RT-PCR	3.11	23.81	0.52382	22.66	0.54763	60	146.37	159.9	<0.05	726	651	0.758	18.2	110	45.5	52.3	9.3	2.2	235.6	15.15	28.4	11.2
	RE02	Female	79	2025.1.16	1	1	0	Non-Inhaled	97.6	1.3	​​Influenza A virus​​	RT-PCR	4.23	4.4	0.3652	3.57	0.4048	163	/	/	/	0.21	/	/	/	/	/	/	/	/	/	/	/	7.4
	RE03	Male	62	2025.1.16	1	1	0	Non-Inhaled	95.9	1.7	​​Influenza A virus​​	RT-PCR	4.55	5.1	0.3876	3.01	1.5708	196	/	/	/	0.34	/	<0.003	/	/	18.4	31.8	7	3	78.6	4.72	42.1	5.6
	RE04	Male	75	2025.1.18	1	1	0	Non-Inhaled	87.3	1.4	​​Influenza A virus​​	RT-PCR	3.98	6.7	0.3283	5.73	0.6164	74	/	/	/	0.53	1920	0.028	/	/	31	34.5	20.6	8.8	89	13.93	41.7	7.35
	RE05	Male	56	2025.1.20	1	1	0	Non-Inhaled	94.5	1	​​Influenza A virus​​	RT-PCR	3.67	6.7	0.2948	4	2.3115	179	/	/	/	0.11	/	0..056	/	/	24.6	16.7	9.9	3.5	67.9	5.63	37.9	7.03
	RE06	Male	77	2025.1.18	1	1	0	Non-Inhaled	88.9	0.7	​​Influenza A virus​​	RT-PCR	3.98	6.3	0.5355	3.13	2.4381	147	/	/	0.4	0.48	/	/	/	/	/	/	/	/	/	/	/	6.95
	RE07	Female	76	2025.1.18	1	1	1	0.21	139	1.3	​​Influenza A virus​​	RT-PCR	2.51	12.77	0.43418	11.11	1.17484	176	97.24	/	0.43	6.53	/	0.048	13	79	79	35	21.3	10.2	/	/	31	10
	RE08	Male	50	2025.1.18	1	1	1	0.21	128	1.5	​​Influenza A virus​​	RT-PCR	2.37	15.09	0.6036	13.4	0.96576	141	79.44	/	0.19	2.56	/	0.041	/	/	/	/	/	/	/	/	28	7.9
	RE09	Female	76	2025.1.14	1	1	1	0.21	58.2	0.7	​​Influenza A virus​​	RT-PCR	3.46	4.95	0.2277	4.43	0.297	142	3.65	/	0.16	0.59	103.2	0.029	25	70	31	15	12.8	3.1	54	8.1	24	4.8
	RE10	Male	50	2025.1.14	1	1	1	0.21	57	1.2	​​Influenza A virus​​	RT-PCR	4.16	11.45	0.53815	8.97	2.09535	380	3.73	1.5	＜0.072	0.42	＜10	0.007	10	93	43	19	12.5	3.1	51	4.9	31	4.2

## Sheet: S2
Table S2 Marker genes and signature genes for cell types, related to Figure 1 and Fig S3.
Name of major celltypes	Marker genes	Name of cell subtypes/markers	Signature genes	DEGs
B cells	CD79A, CD79B,	B_01_Naive_TCL1A_IGHD	TCL1A (5.93) BACH2 (3.93) IGHD (2.20) FCRL1 (2.58) FCER2 (2.46) AFF3 (3.45) COL19A1 (2.26) IL4R (2.40) PLPP5 (2.18) IGHM (3.27) YBX3 (1.85) HVCN1 (1.76) FOXP1 (1.90) LINC00926 (1.93) CAMK2D (1.73) NCF1 (2.01) TSPAN13 (1.62) SNX29 (1.56) VPREB3 (1.55) RNASE6 (1.67) LIX1-AS1 (2.37) KHDRBS2 (1.64) BTLA (1.53) CD22 (1.30) CD72 (1.34) CD79B (2.03) ZCCHC7 (1.48) MEF2C (1.63) BTG1 (3.40) CD200 (1.87) CX…	MEF2C ZCCHC7 CD79B BTG1 CD72 IGHD BACH2 TCL1A TSPAN13 SNX29 VPREB3 PLPP5 FCRL1 IGHM YBX3 IL4R NCF1 CAMK2D LINC00926 FOXP1 HVCN1 COL19A1 AFF3 FCER2 RNASE6 BTLA KHDRBS2 CD22 LIX1-AS1 CD200 CXCR4 PCDH9 CD37 LINC02397 PAX5 APLP2 PLEKHA2 TXNIP ITPR1 TAPT1 HLA-DOB SSBP2 FCMR ADK BIRC3 RUBCNL SESN1 CALHM6 P2RY14 RCSD1
		B_02_Naive_TCL1A_FCER2	TCL1A (4.30) FCER2 (1.74) IGHD (1.39) IL4R (1.48) BACH2 (1.58) PLPP5 (1.22) IGHM (1.32) YBX3 (1.08) COL19A1 (1.18) TSPAN13 (1.13) RNASE6 (1.02) CD200 (1.38) FCRL1 (0.77) CXCR4 (0.86) HVCN1 (0.76) SESN1 (1.19) CALHM6 (0.71) LIX1-AS1 (1.23) CD72 (0.59) AFF3 (0.57) APLP2 (0.91) SNX29 (0.62) PCDH9 (0.81) BTG1 (1.28) BTLA (0.65) P2RY14 (1.34) KHDRBS2 (0.60) LINC00926 (0.58) NCF1 (0.54) TAPT1 (0.99) CA…	TCL1A FCER2 IGHD IL4R BACH2 PLPP5 IGHM YBX3 COL19A1 TSPAN13 RNASE6 CD200 FCRL1 CXCR4 HVCN1 SESN1 CALHM6 LIX1-AS1 CD72 AFF3 APLP2 SNX29 PCDH9 BTG1 BTLA P2RY14 KHDRBS2 LINC00926 NCF1 TAPT1 FAM177B ZNF318 BCL7A GCNT1 TXNIP DBNDD1 LAIR1 ATP10D STAG3 ZBTB16 GAB1 ST6GALNAC3 HS3ST1 ADARB1 TCTN1 ABCB4 SATB1 KCNG1 ZNF667-AS1 SCN3A 2 IGLVI-70 IGHV3-7 SPATS2L ADTRP IGLV1-51 ABCA6
		B_03_Naive_TCL1A_CXCR4	TCL1A (3.78) IGHM (3.18) NCF1 (2.08) FCER2 (1.64) FOXP1 (1.67) IGHD (1.29) CD79A (4.27) CD79B (2.07) CD37 (5.12) VPREB3 (1.53) BTG1 (3.09) BACH2 (1.42) PLPP5 (1.25) AFF3 (1.56) RPL18A (7.50) FCRL1 (1.15) CXCR4 (1.26) CD72 (1.17) YBX3 (1.37) HVCN1 (1.01) TMSB10 (4.69) CAMK2D (1.00) RPS19 (5.83) C1orf162 (1.02) FCRLA (0.89) CLEC2D (0.99) RPS24 (3.72) CD22 (0.80) ZCCHC7 (0.93) RPL15 (2.48) FCMR (1.1…	NCF1 IGHM VPREB3 BTG1 CD37 FCER2 FOXP1 CD79B IGHD CD79A TCL1A BACH2 PLPP5 AFF3 FCRL1 CXCR4 CD72 YBX3 HVCN1 TMSB10 CAMK2D C1orf162 FCRLA CLEC2D CD22 ZCCHC7 FCMR HLA-DRA RHOH LINC00926 LAPTM5 CD74 IL4R SNX29 SEC62 RCSD1 EEF1D PLEKHA2 PAX5 CALHM6 HLA-DRB1 CYB561A3 RUBCNL HLA-DMB HLA-DOB HLA-DMA RACK1 HLA-DQB1 HLA-DPB1 CD69
		B_04_iMemory_IGHD_CD27	RPS14 (17.96) RPS3 (16.54) EEF1A1 (45.88) RPS18 (21.06) RPS15A (17.62) RPL11 (19.31) RPS25 (11.25) RPL14 (10.77) RPLP1 (31.41) RPS6 (12.86) TPT1 (15.38) RPL30 (18.23) RPS12 (27.58) RPS23 (17.43) RPL19 (17.45) RPL23A (9.47) RPL3 (10.70) HLA-A (6.87) RPL32 (18.33) RPL10 (29.11) RPS28 (15.32) RPS16 (9.37) RPS3A (13.02) HLA-B (11.05) RPS8 (27.54) RPS4X (14.09) RPL26 (9.77) RPS27A (16.17) RPL28 (19.45…	FAU BANK1 HLA-C UBC CD74 EEF2 HLA-B HLA-A TPT1 EEF1A1 AIM2 RACK1 NACA NPM1 MALAT1 RALGPS2 HLA-DRA GAPDH MS4A1 SLC25A6 HLA-DPA1 UBA52 CD82 COTL1 EEF1B2 PTMA B2M VIM FTL TOMM7 PABPC1 LTB ARHGAP24 BLK PPIA IGHG2 HLA-E HLA-DPB1 LSP1 TNFRSF13B COX4I1 BTF3 SYNGR2 SMARCB1 CTSH EEF1G SWAP70 EZR ZFAS1 TCF4
		B_05_Memory_CD27	GAPDH (7.72) RPS14 (22.71) CRIP1 (7.96) RPLP1 (43.34) COTL1 (3.90) RPS15A (21.15) EEF1A1 (51.64) AIM2 (3.35) LSP1 (3.74) RPL14 (12.39) B2M (38.87) VIM (5.17) TNFRSF13B (3.42) RPL11 (20.30) CD82 (2.84) RPS28 (18.43) RPL41 (36.03) RPS25 (12.42) ACTB (22.39) RPS7 (14.58) IGHA1 (3.72) HLA-C (9.74) ACTG1 (7.36) RPS12 (30.48) RPS3 (15.11) RPL19 (18.52) SLC25A6 (3.96) PPIA (6.09) HSPA8 (4.34) RPLP2 (18.…	LDHB NME2 VIM B2M LSP1 AIM2 EEF1A1 COTL1 CRIP1 GAPDH VOPP1 CPNE5 MS4A1 ARPC1B S100A6 HLA-C ACTG1 SLC25A6 PPIA MALAT1 UBC EMP3 HLA-A CD82 FTL HLA-B CLIC1 PFN1 TNFRSF13B AHNAK OAZ1 CD74 ATP5F1E BANK1 LGALS1 S100A10 HSPA8 PTMA IGHG2 ARPC2 MYL12A CD27 PLP2 EEF2 CIB1 EZR SYNGR2 HIGD2A FUS SH3BGRL3
CD4+T cells		CD4_01_Naïve_CCR7_TCF7	CCR7 (0.65) RPS13 (4.82) AIF1 (1.15) CD7 (0.67) TMIGD2 (1.07) NUCB2 (0.64) RPL32 (4.72) RPS3A (3.67) RPL30 (4.51) RGS10 (0.38) EEF1B2 (1.27) RPL22 (1.33) C12orf57 (0.54) ACTN1 (0.57) BACH2 (0.33) LEF1 (0.18) NOSIP (0.18) RPS23 (2.29) TRABD2A (0.40) RPS5 (1.20) TCF7 (0.20) RPS12 (4.20) RPL35A (1.66) RPS27A (2.56) RPS14 (2.09) AK5 (0.70) SELL (-0.08) PRMT2 (0.24) OXNAD1 (0.24) RPL11 (1.62) TXK (0.2…	CCR7 AIF1 CD7 TMIGD2 NUCB2 EEF1B2 C12orf57 ACTN1 AK5 EPHX2 NACA ADTRP GSTM2 NOG LRRN3 MDS2 PECAM1 EPHA1-AS1 MMP28 CA6 NUAK2 KRT73-AS1 MPP1 CLEC11A UBE2E2 LINC02295 FBP1 GPR160 TMEM220 GTSCR1 DNAH6 RNF175 CELA1 SLC22A17 PADI4 AEBP1 KRT18 PLXDC1 PLLP EDAR ZNF467 RBM11 PDE9A BEND5 FN3K PRRT1 ROBO3 ZNF667-AS1 SORCS3 LY86
		CD4_02_Naïve_CCR7_IL7R	CCR7 (3.47) LEF1 (2.58) RPS13 (12.89) TCF7 (2.21) BACH2 (2.04) IL6ST (1.76) RPS23 (13.28) RPL32 (17.69) SELL (2.19) RPS14 (14.81) RPS3A (13.99) OXNAD1 (1.67) RPL30 (17.41) ABLIM1 (1.67) RPL9 (7.57) PIK3IP1 (1.62) SARAF (3.64) TXK (1.75) CAMK4 (1.66) LINC00861 (1.70) RPS5 (6.26) FOXP1 (1.84) RPS25 (8.99) EEF1B2 (5.02) RPL35A (9.16) CD7 (1.77) TRABD2A (1.60) RPL13 (17.30) RPS12 (23.97) TSHZ2 (1.84)…	ABLIM1 OXNAD1 SELL IL6ST BACH2 CD247 LBH CHRM3-AS2 BCL11B PFDN5 FYB1 NFKBIZ APBA2 GYPC PLAC8 LDHB RAPGEF6 PLCL1 EIF4B ST13 SERINC5 EEF1D AIF1 ITK UQCRB LIMD2 ITGA6 GIMAP5 MBNL1 SRSF5 PTMA PRKCA DDX5 TOMM7 TGFBR2 PABPC1 NPM1 PCED1B PDE3B BTG1 TPT1 TRABD2A TXK SARAF PIK3IP1 NOSIP NACA MAML2 SATB1 PRMT2
		CD4_03_Treg_FOXP3_IL7R	S100A4 (1.40) S100A11 (0.85) SH3BGRL3 (0.93) ITGB1 (0.47) S100A10 (0.32) IL32 (1.13) CD99 (0.39) CLIC1 (0.31) TIGIT (1.26) EMP3 (0.49) KLF6 (0.35) PFN1 (0.05) GAPDH (-0.24) COTL1 (0.22) PLP2 (0.43) S100A6 (0.22) ARPC1B (0.30) B2M (4.72) AHNAK (-0.03) IL10RA (0.45) TNFRSF4 (0.67) TRADD (0.46) CRIP1 (-0.02) ANXA2 (0.13) CRIP2 (0.65) GSTK1 (0.30) CORO1B (0.37) PTGER2 (0.57) MYL6 (-0.05) VIM (0.12) A…	S100A4 S100A11 SH3BGRL3 IL32 TIGIT B2M TNFRSF4 CRIP2 PTGER2 MT2A TOX RTKN2 NCF4 LAIR2 FOXP3 IKZF2 ICA1 FCRL3 FXYD1 IFITM1 VAV3 ST8SIA1 ISG15 NEFL CXCR5 PDCD1 GPR15 SGPP2 LINC00944
		CD4_04_Treg_FOXP3_TGFB1	S100A4 (21.30) S100A10 (8.02) SH3BGRL3 (10.52) IL32 (17.71) S100A11 (5.10) CLIC1 (3.74) ITGB1 (3.51) ANXA2 (3.51) LGALS1 (5.08) S100A6 (7.43) CD99 (3.16) EMP3 (4.29) B2M (55.53) GAPDH (10.51) AHNAK (3.66) VIM (9.89) CD52 (8.94) HLA-A (11.58) TAGLN2 (4.16) CALM1 (5.26) PFN1 (15.59) CRIP1 (4.27) CD74 (6.15) HLA-C (9.70) MYL6 (5.05) ANXA1 (3.81) ANXA5 (2.42) UBC (3.55) FLNA (2.38) TXN (2.46) HLA-B (…	C12orf75 ANXA2 ITGB1 CLIC1 S100A11 IL32 SH3BGRL3 S100A10 S100A4 VIM AHNAK GAPDH CALM1 PFN1 CRIP1 CD74 HLA-C SELPLG SLC9A3R1 PPIA TGFB1 LCP1 ARHGDIB CD82 ACTN4 CHCHD2 AQP3 ALDOA SEC11C SSR4 SEC61G PDIA6 SUMO2 CFL1 KLF6 ARPC2 TNFRSF1B TMSB10 TPM4 HSP90AA1 ARHGDIA CTSC COX6A1 SUB1 CYBA PPIB LSP1 YWHAB FXYD5 RAC2
		CD4_05_Treg_FOXP3_RORA	TMSB4X (23.46) SH3BGRL3 (5.08) HLA-A (9.21) KLF6 (2.86) AHNAK (3.27) S100A4 (7.21) TAGLN2 (3.50) ANXA1 (3.46) FTH1 (11.60) B2M (42.23) FXYD5 (4.13) VIM (6.86) UBC (3.40) ITGB1 (2.52) S100A11 (3.02) GAPDH (5.47) CALM1 (3.63) CD52 (5.74) EIF1 (5.35) PFN1 (8.65) YWHAZ (2.16) S100A10 (2.66) HLA-B (11.76) EMP3 (2.77) GSTK1 (2.55) LTB (6.88) TPT1 (23.44) IL32 (7.05) CFL1 (3.77) RPLP1 (30.36) CD99 (1.72…	TTC39C CD2 ANXA1 TAGLN2 S100A4 AHNAK KLF6 HLA-A SH3BGRL3 TMSB4X GAPDH TSC22D3 LCP1 FLNA UBC ITGB1 S100A11 CALM1 CD52 EIF1 PFN1 YWHAZ FTH1 B2M FXYD5 VIM HNRNPA2B1 TMEM123 RAN CD82 HSP90AA1 MYL6 RORA EEF2 S100A10 HLA-B EMP3 GSTK1 AQP3 ACTB HLA-E MYH9 CD99 HLA-C EEF1A1 LRRFIP1 DDX5 SPOCK2 PTPRC FYB1
		CD4_06_Tcm_CCR7_BACH2	CCR7 (1.00) LEF1 (0.92) BACH2 (0.95) IL6ST (0.79) MAML2 (0.85) TXK (0.76) PIK3IP1 (0.59) PDE3B (0.59) SESN3 (0.76) FHIT (0.83) MALAT1 (22.69) FOXP1 (0.55) ABLIM1 (0.49) NFKBIZ (0.65) LINC00861 (0.53) ATM (0.50) SATB1 (0.55) ACTN1 (0.69) TSHZ2 (0.58) OXNAD1 (0.52) CAMK4 (0.46) TGFBR2 (0.57) NUCB2 (0.51) TCF7 (0.46) SELL (0.31) MLLT3 (0.52) TRABD2A (0.47) CHRM3-AS2 (0.81) AK5 (0.85) ADTRP (0.78) MB…	CCR7 LEF1 BACH2 IL6ST MAML2 TXK PIK3IP1 PDE3B SESN3 FHIT MALAT1 FOXP1 NFKBIZ LINC00861 ATM SATB1 ACTN1 TSHZ2 OXNAD1 TGFBR2 NUCB2 MLLT3 CHRM3-AS2 AK5 ADTRP IGF1R PDK1 NELL2 TTN APBA2 SSBP2 FAM117B CERS6 SLC12A6 LRRN3 SFMBT2 AFF3 PECAM1 MDS2 NOG PCSK5 RNF144A SCML1 SULT1B1 PRAG1 EDA PRKN LMO7 MYB RALGPS2
		CD4_07_Tm_GPR183_S100A4	INPP4B (1.53) TSHZ2 (1.63) RPS8 (18.65) FYB1 (1.98) RPS12 (23.49) MAL (1.35) RPL28 (13.89) SELL (1.77) RPL11 (11.65) RPS3 (10.55) EEF1A1 (28.29) RPL30 (13.86) RPL36 (6.18) TCF7 (1.38) RPS25 (7.28) RPL32 (13.11) TPT1 (14.39) RPS6 (8.15) RPS18 (10.50) RPL13 (14.49) RPS4X (9.53) LTB (3.05) RPS16 (5.65) RPLP1 (17.49) IL7R (3.30) TRAT1 (1.09) RPS15A (11.13) LEF1 (1.19) MALAT1 (55.95) RPL9 (5.54) ANK3 …	IL7R TCF7 TPT1 FYB1 MAL TSHZ2 INPP4B TRAT1 LEF1 MALAT1 ANK3 SELL EEF1A1 LTB LDHB HINT1 TMSB4X LIMS1 RACK1 EEF1B2 MBNL1 BCL2 PTPRC CD37 PNRC1 UBA52 CCR7 SERINC5 FAU FOXP1 FXYD5 ITM2B AQP3 RNASET2 GIMAP7 IL6ST NAP1L1 GIMAP5 RIPOR2 LINC00861 TNFAIP8 SARAF PLAC8 EIF1 PIM2 CAMK4 TXNIP ARL6IP5 GSTK1 ANKRD12
		CD4_08_Te_GZMA_CCL5	CCL5 (8.94) GZMK (8.21) GZMA (7.05) LYAR (3.60) CST7 (4.18) S100A4 (10.59) NKG7 (5.49) ANXA1 (2.44) CD74 (5.49) IL32 (8.72) SH3BGRL3 (5.61) AHNAK (2.19) S100A10 (3.28) CD99 (2.08) CLIC1 (2.23) HOPX (3.37) KLRG1 (2.56) CXCR3 (2.42) DUSP2 (3.05) MYO1F (1.97) SAMD3 (2.01) HCST (1.80) KLRB1 (2.50) S100A11 (2.03) PRF1 (3.06) TNFAIP3 (2.09) C12orf75 (2.18) ANXA2 (1.68) ZFP36L2 (2.42) SRGN (1.34) KLF6 (…	SH3BGRL3 AHNAK LYAR GZMA GZMK CCL5 CST7 S100A4 NKG7 ANXA1 CD74 IL32 S100A10 CD99 CLIC1 HOPX KLRG1 CXCR3 DUSP2 MYO1F SAMD3 HCST KLRB1 S100A11 PRF1 TNFAIP3 C12orf75 ANXA2 ZFP36L2 SRGN KLF6 CTSW GBP5 PARP8 STOM APOBEC3G B2M SYNE2 YWHAQ HLA-DPA1 DUSP1 ERN1 IL7R CTSC CD2 CALM1 PAXX CAST IFNG-AS1 HLA-C
		CD4_09_Th2_GATA3_MAF	KLRB1 (13.31) GATA3 (6.87) CTSW (4.67) IL32 (17.25) ANXA1 (5.85) TNFSF10 (6.22) PTGDR2 (7.44) PPIB (4.13) IFITM2 (6.49) KLRG1 (4.16) IFITM3 (9.40) LMO4 (4.29) FXYD5 (5.77) CAPG (3.50) EMP3 (4.55) NFKBIA (6.30) LINC01229 (10.44) S100A4 (7.88) SEC61B (2.90) ARL4A (4.01) NME2 (3.73) BST2 (3.38) LY6E (6.42) HPGD (4.60) CLIC1 (2.64) TAGLN2 (3.74) HLA-C (12.47) IER2 (2.89) S100A6 (5.03) CD200R1 (4.15) …	KLRB1 GATA3 CTSW IL32 ANXA1 TNFSF10 PTGDR2 PPIB IFITM2 KLRG1 IFITM3 LMO4 FXYD5 CAPG EMP3 NFKBIA LINC01229 S100A4 SEC61B ARL4A NME2 BST2 LY6E HPGD CLIC1 TAGLN2 HLA-C IER2 S100A6 CD200R1 KLF6 ITGB1 HLA-B S100A11 PRNP PDCD4 PKIB SOS1 TUBB CAST PTGER2 B2M CD63 RTN4 PLAC8 DUSP1 ERN1 LAT2 COX5A HPGDS
CD8+T cells		CD8_01_Naive_CCR7_TCF7	RPS13 (33.35) RPL32 (49.82) CCR7 (6.45) RPS12 (70.65) RPS8 (45.67) RPS5 (18.41) RPL30 (40.77) RPS3A (35.31) LEF1 (5.38) RPL11 (32.93) EEF1B2 (13.12) RPL22 (13.57) RPS23 (31.40) RPL13 (48.50) RPL18 (23.01) RPL5 (19.16) RPL34 (36.87) RPL10 (55.18) RPL19 (31.51) RPS28 (31.80) LTB (6.06) RPL29 (20.02) RPS14 (32.07) RPL12 (21.88) TCF7 (4.54) EEF1A1 (78.82) RPS27A (31.62) RPL9 (16.42) RPL35A (20.44) RP…	PFDN5 SARAF LDHB MAML2 ZFAS1 ALKBH7 LINC02446 PIK3IP1 MAL RGS10 FAU IL7R CAMK4 EIF3E SELL NELL2 RACK1 NACA NOSIP PABPC1 FOXP1 EEF1G CCR7 LEF1 EEF1B2 LTB TCF7 EEF1A1 ACTN1 RCAN3 TPT1 NPM1 TMEM243 AQP3 ATP6V1G1 SNHG7 FAM117B PRDX6 RETREG1 SRSF5 GPX4 PIM2 CCNI IMPDH2 BEX3 APBA2 PCED1B SMDT1 NT5E ITGA6
		CD8_02_Tcm_SELL_CD27	LTB (7.04) IL7R (8.84) LDHB (4.93) TCF7 (2.83) COTL1 (3.57) SARAF (3.84) CD27 (3.10) RPLP0 (13.97) RPS8 (25.53) ARHGAP15 (3.81) RPL11 (19.46) RPL8 (12.18) NOSIP (3.26) CAMK4 (2.18) HINT1 (3.53) EEF1A1 (46.68) LEF1 (2.25) GZMK (6.97) TPT1 (23.00) RPLP1 (32.33) RPL5 (10.71) RPS13 (13.16) RPS12 (33.57) SELL (3.12) RPL18 (12.78) RPL28 (25.40) RPL32 (19.90) RACK1 (8.42) RPSA (11.99) RPL4 (6.16) RPL13 …	CD27 ARHGAP15 COTL1 SARAF TCF7 LDHB LTB IL7R GZMK LEF1 SELL TPT1 EEF1A1 HINT1 CAMK4 NAP1L1 LEPROTL1 AQP3 NOSIP GPR183 CNN2 RCAN3 RACK1 SERINC5 DGKA VIM RIPOR2 CDC14A FAU FXYD5 BTG1 CD28 SMDT1 ZFP36L2 PLP2 BTF3 FYB1 INPP4B LIMD2 CD69 GSTK1 NPM1 PABPC1 CLDND1 MCUB FOXP1 EEF1B2 NACA TESPA1 COX7C
		CD8_03_Tm_CD27_GPR183	PPBP (10.48) NRGN (7.78) LTB (7.94) CAVIN2 (6.02) PF4 (6.29) TUBB1 (5.93) SPARC (5.68) CLU (5.32) GNG11 (5.56) MAL (2.76) FTH1 (8.47) MYL9 (5.94) TCF7 (2.66) LEF1 (2.17) RPL32 (19.50) RPL11 (15.45) PABPC1 (4.50) RPS13 (12.46) LDHB (2.88) RPS8 (18.60) EEF1A1 (38.40) RPL9 (7.45) RPL30 (16.75) IL7R (4.27) F13A1 (5.25) RPL13 (18.80) AQP3 (2.79) CCR7 (1.71) SARAF (2.64) RPL5 (7.66) SELL (2.09) RPL8 (7…	TUBB1 PF4 CAVIN2 LTB NRGN PPBP CLU SPARC GNG11 MAL FTH1 MYL9 TCF7 LEF1 PABPC1 LDHB EEF1A1 IL7R F13A1 AQP3 CCR7 SARAF SELL RCAN3 TPT1 EEF1B2 EEF2 MPIG6B PRKAR2B NOSIP CAMK4 TREML1 RGS10 PIK3IP1 LIMS1 CTSA RACK1 TRAT1 PGRMC1 BEX3 TAGLN2 CALM3 DGKA EIF3E RNASET2 INPP4B RGS18 NOP53 FXYD5 GPX4
		CD8_04_Tpro_MKI67	GZMK (8.39) CD74 (13.79) CCL5 (23.54) DUSP2 (3.93) GZMA (7.76) LYAR (2.52) CMC1 (2.67) FYN (1.83) CD8A (3.00) CST7 (3.56) HLA-DPA1 (2.16) IL32 (10.11) SRGN (2.36) KLRG1 (1.61) HLA-DRB5 (2.57) GAPDH (13.81) HLA-DRA (2.94) HLA-DRB1 (2.46) COTL1 (3.52) CLIC1 (3.18) ZFP36L2 (2.56) SH2D1A (1.83) CD69 (1.53) UBC (2.56) GZMM (1.46) CBLB (1.56) HLA-DPB1 (1.93) HLA-A (7.72) CD99 (2.44) SAMD3 (1.35) CXCR3 …	CYTOR KLRG1 KLF6 GZMK CD74 CCL5 DUSP2 GZMA SRGN IL32 HLA-DPA1 CST7 CD8A FYN CMC1 SH2D1A ZFP36L2 CLIC1 PYHIN1 GAPDH HLA-DRA HLA-DRB1 COTL1 NKG7 TMSB4X CD69 UBC CD99 SAMD3 HLA-DRB5 LYST CALM1 PIK3R1 CLEC2B CNN2 GBP5 ANXA1 CXCR4 ANXA2 MYO1F C12orf75 CTSW CCL4 HCST ITGA4 YWHAZ PFN1 TENT5C LAG3 GZMM
		CD8_05_Tex_LAG3	NKG7 (34.04) GZMB (6.60) GZMH (9.69) KLRD1 (4.19) FGFBP2 (5.70) CST7 (8.52) PRF1 (6.50) GNLY (22.65) CCL5 (14.97) CTSW (4.81) ZEB2 (2.61) PLEK (2.72) FCGR3A (3.09) GZMA (4.33) CX3CR1 (2.81) FCRL6 (2.30) ADGRG1 (2.48) LGALS1 (3.70) EFHD2 (2.48) SH3BGRL3 (6.95) SRGN (2.86) CCL4 (2.92) S100A4 (9.01) HLA-C (12.58) CD99 (2.45) S1PR5 (2.02) ITGB2 (2.53) HLA-DPB1 (2.23) PRSS23 (2.32) HLA-DPA1 (1.87) C12…	GNLY PRF1 CST7 FGFBP2 KLRD1 GZMH GZMB NKG7 FCRL6 HSPA5 ARF6 ARL4C ZBTB38 CYTOR TRGV2 IFI6 BSG HLA-DRB5 FGR SAMD3 GNG2 RAP1B LSP1 CRIP1 AOAH DOK2 LCP1 ITGAL MYL12B S100A11 CLIC3 CHST12 ABI3 PTMS AHNAK CALR ANXA2 SPN SH2D2A MYO1G HLA-E CLIC1 CTSC TBX21 S100A6 ARPC2 TTC38 PYHIN1 HCST DHRS7
		CD8_06_Te_GNLY_NKG7	FGFBP2 (1.43) GZMH (2.07) GNLY (1.03) GZMB (0.58) NKG7 (4.76) CST7 (1.32) KLRD1 (0.29) PRF1 (0.02) PLEK (0.31) CCL5 (-0.46) ZEB2 (0.24) CX3CR1 (0.26) GZMA (-0.84) HLA-DPA1 (0.15) HLA-DRB1 (-0.04) LGALS1 (-0.31) EFHD2 (0.01) FCRL6 (0.20) ZNF683 (0.41) CCL4 (-0.50) OASL (0.32) ASCL2 (0.56) HLA-DPB1 (0.13) PRSS23 (0.30) TRGV2 (0.39) S100A4 (-0.66) IFIT3 (0.20) HLA-DRB5 (-0.25) SPON2 (0.04) CTSC (0.0…	FGFBP2 GZMH GNLY GZMB NKG7 CST7 ASCL2 PROK2 TRBV12-3 S100A8
		CD8_07_Te_GZMB_PRF1	PPBP (9.64) TYROBP (7.84) NRGN (7.23) CAVIN2 (5.93) FCGR3A (3.77) KLRF1 (3.79) PRF1 (7.11) CD247 (4.55) FCER1G (6.77) PF4 (6.71) GZMB (5.89) GNLY (24.33) KLRB1 (3.61) SPARC (5.61) TUBB1 (6.11) SPON2 (4.38) CLU (4.92) FTH1 (7.40) KLRD1 (2.84) CST7 (5.98) NKG7 (20.13) EFHD2 (2.67) CTSW (4.75) SRGN (3.39) GNG11 (5.67) HOPX (2.22) FGFBP2 (3.88) CLIC3 (2.96) MYL9 (5.53) TAGLN2 (2.87) GZMA (3.32) ITGB2…	PF4 GZMB GNLY KLRB1 CLU FCER1G FTH1 PRF1 KLRD1 TYROBP NRGN PPBP CAVIN2 FCGR3A KLRF1 SPON2 CD247 TUBB1 SPARC CST7 NKG7 EFHD2 CTSW SRGN GNG11 HOPX FGFBP2 CLIC3 MYL9 TAGLN2 GZMA ITGB2 TLN1 SH2D1B F13A1 TRDC TTC38 S1PR5 PLEK IL2RB IGFBP7 RHOC TGFB1 NCR3 TPM4 PRKAR2B CD63 CTSA AOAH VCL
Neutrophils		Neu_01_Im_MOP_ARG1	LCN2 (40.33) RETN (12.71) LTF (26.64) PGLYRP1 (9.57) S100A8 (788.04) MMP8 (9.34) BPI (7.87) MYL6 (13.48) TSPO (9.43) ATP8B4 (6.62) PFN1 (15.40) ANXA1 (5.26) PDE4D (5.07) CYBB (4.45) CD24 (7.08) SERF2 (6.98) PADI4 (7.49) LYZ (7.39) UGCG (4.97) ANXA3 (4.73) NKG7 (4.21) STOM (4.73) CAMP (28.13) EMB (3.71) CALM1 (4.55) CEACAM8 (9.91) RPL39 (8.32) S100P (5.59) RPLP2 (5.75) CPNE3 (4.76) ABCA13 (8.69) H…	ANXA1 ATP5MG S100P CEACAM1 TPT1 ACTB MTDH CYBA RAB31 TCN1 CFL1 ARFGEF1 ALOX5AP GPI SLPI RAB27A SEC62 VIM PGD MCU PGLYRP1 CTSD PLBD1 FAM107B ARHGDIB COX8A C9orf16 PKM DACH1 CORO1A HMGB2 CYSTM1 APMAP CD63 IKZF1 FAU CSTA NDUFA1 GNAQ ATP5F1E LDHA GSN CEBPE PRAM1 LTA4H NDUFA4 EMB PRDX5 OST4 CALM1
		Neu_02_ISG_ISG15_IFIT2	MT2A (1.96) IFIT3 (0.46) ISG15 (0.61) IFIT2 (0.38) CST3 (0.18) FTH1 (-2.31) AIF1 (0.13) IFIT1 (0.26) TNFSF10 (0.35) RSAD2 (0.18) HERC5 (0.21) SAT1 (-0.26) FCGR3B (-0.18) IFITM3 (-1.97) TNFSF13B (0.00) HES4 (1.13) SERPING1 (0.04) CFD (-0.07) VCAN (-0.96) HLA-DRA (-0.09) ISG20 (-0.06) CLDN11 (0.42) NPC2 (-0.09) MX1 (-0.19) LGALS2 (0.54) FGF23 (0.08) DDX58 (0.02) MTRNR2L12 (-2.07) IDO1 (0.85) CLEC7A…	MT2A ISG15 HES4 LGALS2 IDO1 RNASE6 IGLV2-18
		Neu_03_Ma_CXCR2_FPR1	NAMPT (10.67) IFITM2 (28.62) CSF3R (3.91) IFITM3 (25.24) SLC25A37 (5.35) FCGR3B (3.91) S100A11 (14.86) SAT1 (5.62) SOD2 (5.78) ACSL1 (3.93) FPR1 (3.63) ITM2B (4.04) SRGN (8.63) MNDA (3.94) NEAT1 (9.41) AQP9 (2.62) FTH1 (28.14) BCL2A1 (3.49) IFITM1 (10.53) DUSP1 (3.14) S100A9 (25.04) RNF149 (2.57) LYN (3.75) KCNJ15 (2.50) LIMK2 (2.32) LITAF (3.58) FOS (4.88) SPI1 (2.87) MXD1 (2.59) SELL (2.85) CXC…	LY96 SAT1 S100A11 FCGR3B SLC25A37 IFITM3 CSF3R HCK RNF24 RBM47 CREB5 PLEK SORL1 NUMB NAMPT IFITM2 IFITM1 DUSP1 S100A9 RNF149 LYN KCNJ15 FPR1 ITM2B SRGN MNDA NEAT1 AQP9 GAB2 CEBPB S100A12 VMP1 TXN IFI16 HSPA6 SLC11A1 ZYX PICALM MEGF9 MBOAT7 CPPED1 FYB1 S100A6 MX2 MYO1F NRBF2 SEC14L1 CDA APBB1IP STK17B
Monocytes		M_01_Classical_CD14	S100A12 (-3.10) S100A8 (-14.84) ALOX5AP (0.20) FOLR3 (-0.08) CLDN11 (0.60) FGF23 (0.02) LINC00937 (-0.01) MTRNR2L1 (-0.31) CCL2 (-0.39) MTRNR2L12 (-2.97) RBP7 (-0.28) CYP27A1 (-0.09) MTRNR2L8 (-0.48) PDGFA (0.03) CCL8 (0.04) PRRT2 (0.41) MTRNR2L6 (-0.03) CMTM2 (0.32) ARHGEF26 (0.33) S100P (-0.13) IL1R2 (-1.03) CELF4 (0.45) TACC2 (0.37) AXL (0.09) PLD5 (0.78) NEUROD1 (0.39) MYO10 (0.11) KCNJ15 (0.…
		M_02_Classical_HLA-DPB1	LYZ (82.28) S100A9 (120.57) VCAN (22.28) CD14 (12.86) AHNAK (6.53) VIM (29.25) GRN (9.10) GAPDH (28.54) CSF3R (3.29) CD99 (3.68) MS4A6A (6.06) TALDO1 (5.96) APLP2 (5.25) TKT (7.28) RPL29 (13.06) RPS13 (18.01) CAPG (3.71) RPS9 (10.64) PKM (4.74) RPL13 (17.96) S100A10 (18.29) ITGB2 (9.21) TPT1 (22.77) NEAT1 (9.53) RACK1 (9.09) MT-ND4 (13.29) RPL19 (17.67) RPL35A (11.23) PABPC1 (6.11) EIF1 (8.43) MT…	THBS1 CLU NISCH ADAM9 FAM198B-AS1 PARP14 FAM13A TMEM150B IFI44 TPCN1 ST6GALNAC3 ANKRD28 DNAJC10 ATP13A3 C20orf194 A1BG ITGAE CUL1 ARHGEF10L TSPO SRGN S100A12 CTSB GSTP1 SH3BGRL3 KCTD12 CFL1 PCBP2 PFDN5 FCN1 FOS LRP1 MNDA PGD AGTRAP CRTAP CSTA PLP2 LGALS2 EEF1A1 SLC25A6 MCL1 GLIPR1 ATP5MC2 CPVL FCGRT UBA52 NAIP TAGLN2 CD36
		M_03_Classical_S100A12	S100A8 (472.59) S100A12 (47.45) S100A9 (157.57) DYSF (3.70) PLBD1 (8.26) VCAN (20.12) CDA (3.02) RBP7 (3.07) ALOX5AP (3.58) SELL (5.71) MCEMP1 (2.85) MEGF9 (3.44) PADI4 (3.05) SLC2A3 (2.88) CYP1B1 (2.95) ACSL1 (4.59) CREB5 (2.34) MNDA (12.12) PGD (3.09) SERPINB1 (4.41) GCA (3.01) BST1 (2.23) CDC42EP3 (2.67) FNDC3B (2.66) HMGB2 (2.45) QPCT (2.30) APLP2 (4.58) RAB27A (2.00) ARHGAP26 (3.67) METTL9 (…	PGAM1 SORL1 ARPC1B S100A11 SAMSN1 ADAM19 CCL2 MYL12A RNF213 PYCARD HK2 TALDO1 FOLR3 CD36 DPYD PLXDC2 CKAP4 MPP7 ASAP1 EMB LINC00937 CD14 ARHGAP24 MAPK14 LRRK2 CAPG MGST1 ITGAM CLEC4E TSPO RNF24 RAB11FIP1 AGTPBP1 GLT1D1 NFE2 FBXL5 SLC25A37 CSF3R RBM47 LYZ VNN2 IL17RA CSTA AQP9 RETN IRAK3 PTPRE RTN3 HP GM2A
		M_04_Classical_HLA-DRB5	CLEC12A (6.22) TYMP (15.35) RNF213 (6.30) HLA-DRB1 (19.35) MNDA (13.33) AOAH (4.83) PSME2 (8.14) GIMAP7 (3.85) FCGR1A (3.08) RPS26 (9.89) TSPO (7.99) VCAN (20.06) FCN1 (26.38) RPL36A (8.59) ATP5F1E (9.42) IGSF6 (4.63) SERF2 (11.96) CYBB (7.70) RPS13 (16.78) CD14 (9.45) RPS28 (15.69) RPS8 (20.21) S100A8 (118.45) CD36 (4.46) NCF1 (9.58) RPL34 (16.16) JAK2 (3.15) CSTA (3.11) CEBPD (6.85) JAML (2.42)…	CLEC12A TYMP RNF213 HLA-DRB1 MNDA AOAH PSME2 GIMAP7 FCGR1A TSPO VCAN FCN1 ATP5F1E IGSF6 SERF2 CYBB CD14 S100A8 CD36 NCF1 JAK2 CSTA CEBPD JAML SAMHD1 PSME1 GBP2 IFI44L PARP14 ARHGAP26 XAF1 DUSP6 DLEU2 GABARAP IFI16 MPEG1 LINC00937 TMA7 APOL6 LAP3 CTSS IFI6 BLVRA DYSF IFI44 TNFAIP2 PTPRE RNASEK DOCK8 LRRK2
		M_05_Classical_CD83	PPBP (14.84) PF4 (8.82) NRGN (6.40) CAVIN2 (7.36) TUBB1 (8.00) CCL5 (4.80) GNG11 (7.07) MYL9 (7.03) CLU (3.40) SPARC (5.54) GP9 (7.99) F13A1 (2.97) PRKAR2B (4.02) TREML1 (7.01) MPIG6B (6.74) ACRBP (4.30) TAGLN2 (5.27) ITGA2B (6.63) CMTM5 (7.56) GRAP2 (4.90) PTGS1 (2.96) RGS18 (2.20) OST4 (2.48) TPM4 (1.91) CD99 (2.50) ITGB3 (6.60) VCL (1.77) PF4V1 (5.74) BEX3 (4.29) PGRMC1 (2.21) TUBA4A (1.93) TL…	PF4 NRGN CAVIN2 TUBB1 CCL5 GNG11 MYL9 ACRBP MPIG6B TREML1 PRKAR2B F13A1 GP9 SPARC PPBP CLU TAGLN2 ITGA2B CMTM5 GRAP2 PTGS1 RGS18 OST4 TPM4 CD99 ITGB3 VCL PF4V1 BEX3 PGRMC1 TUBA4A TLN1 KIF2A RGS10 ACTN1 TMEM40 TSC22D1 CTSA LIMS1 NCOA4 FOS NAP1L1 MPP1 RSU1 MMD MAX CALM3 SNCA TGFB1 GPX4
		M_06_Intermedate_CD14_CD16	IL32 (7.25) CCL5 (6.77) NKG7 (8.08) GNLY (10.06) CST7 (5.00) CD247 (5.85) SKAP1 (5.97) PRF1 (6.29) CD3E (5.44) SYNE2 (5.37) GZMA (6.02) ETS1 (4.95) CTSW (5.50) PTPRCAP (5.15) PRKCH (3.60) GZMH (5.73) GZMB (5.77) IL7R (5.54) CD3D (5.26) FGFBP2 (5.36) IL2RG (1.86) KLRD1 (4.83) RORA (5.45) BCL2 (4.06) CD2 (4.79) CD7 (4.08) KLF12 (3.52) GZMM (5.11) SYNE1 (1.96) BCL11B (5.49) TRBC2 (5.00) LCK (5.02) P…	CD96 SAMD3 PYHIN1 CBLB KLRK1 ARL4C SLC38A1 IKZF3 STAT4 ITK CD3G CARD11 LBH PRKCQ CTSW ETS1 GZMA SYNE2 CD3E BCL2 RORA KLRD1 IL2RG FGFBP2 CD3D IL7R GZMB LCK TRBC2 BCL11B SYNE1 GZMM KLF12 CD7 CD2 PRF1 SKAP1 CD247 CST7 GNLY NKG7 CCL5 IL32 GZMH PRKCH PTPRCAP TGFBR3 SPON2 LINC00861 CLEC2D
		M_07_Intermedate_CD14_CD16	GNLY (3.16) JCHAIN (5.79) NKG7 (2.08) IL32 (2.26) CCL5 (1.95) IGLV2-23 (4.64) IGKV3-20 (7.02) IGLV1-44 (6.18) CST7 (1.62) IGLV2-18 (8.10) CXCL10 (-3.46) GZMB (2.51) IGLV3-25 (7.98) IGKV3-11 (2.62) CTSW (2.29) PTGDS (3.52) GZMH (2.40) GZMA (2.11) IGLV2-14 (4.86) CD3E (2.12) IGKV1-5 (4.39) PTPRCAP (2.37) IGLV6-57 (5.86) IGLV3-19 (6.64) IGLV1-40 (6.64) IGKC (3.63) IGKV3-15 (3.81) C1QB (-2.83) FGFBP2…	GNLY JCHAIN NKG7 IL32 CCL5 IGLV2-23 IGKV3-20 IGLV1-44 CST7 IGLV2-18 GZMB IGLV3-25 IGKV3-11 CTSW PTGDS GZMH GZMA IGLV2-14 CD3E IGKV1-5 PTPRCAP IGLV6-57 IGLV3-19 IGLV1-40 IGKC IGKV3-15 FGFBP2 IGKV4-1 IGKV2-29 IGHV5-51 MZB1 PRF1 IL7R CD3D IGLV3-1 IGLV2-11 IGKV3D-11 IGLC2 IGHV4-39 CD247 IGLV1-51 CD79A IGHA1 KLRD1 SKAP1 GZMM IGKV1-17 IGHM IGKV2-30 CD2
		M_08_Intermedate_HLA-DRA	HLA-DPB1 (9.76) HLA-DPA1 (14.21) CD74 (65.84) HLA-DRA (21.33) HLA-DRB1 (15.81) HLA-DRB5 (12.04) FTH1 (63.71) HLA-DMA (3.02) CPVL (3.65) CST3 (25.61) MTSS1 (1.48) HLA-DQB1 (3.19) EMP3 (7.56) NPC2 (4.53) DOK2 (1.82) IFI30 (46.31) YBX1 (3.35) ZFP36L1 (2.59) TIMP1 (3.84) C1orf162 (3.52) RNASET2 (3.06) LGALS2 (2.38) VAMP8 (2.29) HLA-DMB (1.76) ABI3 (1.27) LGALS3 (4.14) AIF1 (9.07) PRELID1 (2.72) NME2 …	NOP10 TUBA1A LILRA5 SLC8A1 SAMHD1 MARCKSL1 YWHAB IFITM2 IER2 GPSM3 ATP5MC2 LY6E OAZ1 SERP1 CLEC7A CDC42 CTSS DBNDD2 CLEC10A ANXA2 TRAPPC5 ZYX CD48 GIMAP4 GNAI2 NDUFA4 PPIA CD300E CFP LILRB2 PSME1 PCBP1 SH3BGRL3 HSP90AA1 FCGRT COTL1 CDKN1A FTL ZNF706 PTMA KLF2 ANXA5 HSPA8 MAFB PSAP RHOA UBB CSF1R RNH1 GSTP1
		M_09_Intermedate_ISG20	ISG20 (10.91) IFITM1 (72.05) SERPING1 (8.39) ISG15 (26.16) PLAC8 (17.66) IFITM3 (127.76) VAMP5 (9.67) IFI6 (23.68) GBP1 (8.60) PARP14 (6.88) TNFSF10 (20.70) IRF1 (9.19) RSAD2 (5.32) PSME2 (13.78) IFIT3 (9.16) IFIT2 (7.79) GBP5 (4.99) GBP4 (4.45) MX2 (6.07) EPSTI1 (7.63) MARCKS (6.41) HERC5 (3.69) MT2A (19.33) CALHM6 (7.72) LY6E (20.15) LAP3 (6.79) APOBEC3A (24.28) CXCL10 (16.52) OASL (3.98) IRF7 …	IFI6 VAMP5 IFI44L EML4 CCL2 WDFY1 NOP10 PSMA4 B2M NEXN SCIMP LILRA5 SMCHD1 HLA-DPA1 SP110 FCER1G MX1 ATOX1 IFI30 SAMD9 PSMB9 NCF1 LYN XAF1 STAT1 SAMD9L HLA-DRB1 PLEK EIF2AK2 SAMD4A RTCB IFITM2 BST2 OAS3 ANKRD22 IFI35 OAS1 NT5C3A OAS2 RNF213 APOL6 HLA-C IFIT1 IRF7 LAP3 OASL CXCL10 APOBEC3A MARCKS EPSTI1
		M_10_Non-classical_CD16_C1QA	FCGR3A (31.66) LST1 (41.72) MS4A7 (18.94) MTSS1 (8.14) RPS19 (47.96) NAP1L1 (9.49) LILRB2 (12.05) CDKN1C (13.24) CTSC (10.07) LRRC25 (6.68) HMOX1 (7.78) ABI3 (5.45) AIF1 (39.36) FTH1 (181.09) SAT1 (35.67) TCF7L2 (7.44) RNASET2 (11.30) CTSL (8.58) DRAP1 (9.63) PTPN6 (7.35) HES4 (8.67) RHOC (6.91) CSF1R (5.39) SERPINA1 (29.92) COTL1 (24.70) HLA-DPA1 (28.17) SYNGR2 (6.71) SPN (5.01) HLA-E (19.08) FA…	CHORDC1 WDR26 TICAM1 NGDN SNHG15 AIMP2 HERC6 RPA2 GBP3 GDI1 REPS1 PPIH PIGX GPN3 CEBPZ BCAT1 ATP5MC2 CTNND1 C3orf14 ZNF622 CNOT6L PTGES3 SELPLG CALHM6 KLF2 LIMD2 UNC119 MYL12B EMP3 PSAP HMGN2 FTL BCL2A1 EVL TMSB4X PFN1 GPBAR1 YBX1 CYTIP BID PECAM1 LILRA5 LILRB1 IFITM2 SIGLEC10 MS4A4A CD68 ICAM2 PILRA RHOB
		M_11_MDSC_RUNX1	CHST11 (3.59) RUNX1 (2.92) GAB2 (2.82) GNAQ (3.12) MED13L (2.86) ARHGAP15 (2.59) SLCO3A1 (2.45) INPP5A (2.15) FRY (1.73) MAML3 (2.16) ATP8B4 (1.89) FNDC3B (2.64) PELI2 (1.65) MAPK14 (1.24) ARL15 (1.75) HDC (9.21) GATA2 (9.45) AKAP12 (8.16) SLC24A3 (6.29) FTX (1.22) TBL1X (1.55) STXBP5 (1.41) KDM6A (1.34) SIK3 (1.99) FOXP1 (2.44) ELMO1 (1.85) CLC (9.94) CELF2 (2.13) VPS13B (1.60) FCHSD2 (1.47) DEN…	CHST11 RUNX1 GAB2 GNAQ MED13L ARHGAP15 SLCO3A1 INPP5A FRY MAML3 ATP8B4 FNDC3B PELI2 MAPK14 ARL15 HDC GATA2 AKAP12 SLC24A3 FTX TBL1X STXBP5 KDM6A SIK3 FOXP1 ELMO1 CLC CELF2 VPS13B FCHSD2 DENND1A ATXN7 JARID2 VAV3 BTBD9 NLK EXT1 RAPGEF2 SYTL3 ATXN1 CAMK1D TMEM164 ZFAND3 TRAPPC9 CDK17 ZBTB20 MCTP2 ARHGAP26 DYRK1A ARID1B
NK cells		NK_01_CD16_LAG3	GZMH (6.28) IL32 (9.02) CCL5 (11.47) CD3E (4.18) S100A6 (4.54) LAG3 (3.42) CD52 (3.13) S100A4 (7.13) HLA-DRB1 (2.27) HLA-DPB1 (2.04) HLA-DPA1 (1.76) SH3BGRL3 (4.71) KLRC2 (2.50) PTMS (2.75) VIM (2.38) TRBC1 (1.68) FGFBP2 (3.00) LGALS1 (2.27) CD2 (1.36) TRG-AS1 (1.68) HLA-DRB5 (1.52) TMSB4X (9.10) RPS3 (4.27) ITGB1 (1.20) RPS12 (5.01) KLRC3 (1.39) FCRL6 (0.91) CRIP1 (1.21) C12orf75 (0.91) S100A10 …	ADGRG1 ANXA1 CLEC2D ANXA2 AHNAK ARL6IP5 EMP3 ASCL2 LGALS3 CD3D HLA-A PRSS23 S100A11 HLA-C LSP1 PPP2R5C CD74 FCRL6 CRIP1 C12orf75 S100A10 CST7 CD99 LCK ZBTB38 FGFBP2 LGALS1 CD2 TRG-AS1 HLA-DRB5 TMSB4X ITGB1 KLRC3 HLA-DRB1 ZEB2 LIME1 B2M FLNA LILRB1 DSTN FCGR3A LINC01871 MYL12B SYNE2 CD3E S100A6 LAG3 CD52 S100A4 GZMH
		NK_02_CD16_GZMH	FCER1G (6.51) SPON2 (6.47) CD7 (4.39) IGFBP7 (2.51) SH2D1B (1.88) KLRB1 (2.67) AKR1C3 (1.90) TMIGD2 (2.50) JAK1 (2.36) GZMB (6.20) CLIC3 (2.71) PRF1 (7.02) IL2RB (1.60) SRGN (3.01) ITGB2 (2.70) C1orf162 (1.59) CD247 (2.84) CD160 (1.91) RAC2 (2.34) NKG7 (16.58) LINC00299 (1.56) MYOM2 (2.87) PLAC8 (1.89) GZMA (3.89) CEBPD (1.75) RHOC (1.39) GZMM (1.69) TYROBP (3.39) TXK (1.22) KLRF1 (1.44) CXXC5 (1…	TMIGD2 AKR1C3 KLRB1 SH2D1B IGFBP7 CD7 SPON2 CST7 IFITM2 LCP1 EIF3G AOAH BIN2 IL18RAP PPIA TXNIP HLA-B OSTF1 HSH2D PDIA3 CD53 XBP1 IFITM1 PSAP LAT2 YWHAZ DBI LAIR2 NCR3 ARPC2 RBM39 SH2D2A S1PR5 GNG2 ALOX5AP TTC38 PRDX5 FGR FCGR3A CLIC1 CTSD EIF1 PRKCH IQGAP1 PSMB10 GYPC RIN3 PTPRCAP PTPN12 DENND2D
		NK_03_CD56_XCL1	GZMK (8.95) RPS23 (15.47) RPS15A (19.42) RPL13 (19.89) EEF1A1 (40.74) RPS24 (14.71) SELL (6.59) RPLP1 (42.28) RPLP0 (14.04) RPS5 (7.50) RPL8 (10.48) RPL32 (16.95) TPT1 (21.63) RPSA (14.06) RPS8 (18.46) XCL1 (5.19) RPL10A (9.04) RPS18 (15.50) RPL18 (10.98) RPS3A (13.42) RPL18A (11.74) RPL19 (14.98) RPS28 (14.45) RPS7 (11.39) RPS13 (10.75) RPL29 (10.49) RPL10 (24.49) RPS12 (21.68) RPS4X (12.38) RPS…	NME2 MCUB ZFP36L2 TCF7 MIF NACA KLRC1 CD74 CD44 COTL1 CMC1 FXYD5 FAU TAGLN2 BTF3 CD7 EEF1B2 HINT1 XCL2 NPM1 TPT1 RACK1 PABPC1 IL2RB GZMK SELL EEF1A1 XCL1 CLDND1 CAPG BTG1 CNN2 EIF3G UBA52 JAK1 EEF1G NUCB2 FCER1G IL7R EEF2 SRGN NAP1L1 HNRNPA1 STK17A EEF1D COX4I1 DUSP2 TRDC PTMA MAP3K8

## Sheet: S3
Table S3 Inflammatory genes and cytokine score, related to Figure 2
Inflammatory genes	Cytokine scores
ABCA1	IL2
ABI1	IL7
ACVR1B	CSF3
ACVR2A	CXCL10
ADGRE1	CCL2
ADM	CCL3
ADORA2B	TNF
ADRM1	IL6
AHR	CCL7
APLNR	IL1RN
AQP9	CSF1
ATP2A2	IFNG
ATP2B1	IL2RA
ATP2C1	IL10
AXL	IL18
BDKRB1	HGF
BEST1	CXCL9
BST2	CCL27
BTG2	TGFB1
C3AR1	IL1B
C5AR1	LTA
CALCRL	CSF2
CCL17	LTB
CCL2	TNFSF13
CCL20	IL4
CCL22	CCL12
CCL24	CXCL8
CCL5	CXCL11
CCL7	CCL4
CCR7	CXCL1
CCRL2	CXCL2
CD14	CXCL3
CD40	CCL3L1
CD48	CCL8
CD55	CXCL16
CD69	IFNA1
CD70	CCL5
CD82	CCL11
CDKN1A	IFNA2
CHST2	CCL20
CLEC5A	CCL4L2
CMKLR1	OSM
CSF1	TNFSF14
CSF3	SA100A12
CSF3R	FGF19
CX3CL1	CXCL5
CXCL10	CCL19
CXCL11	IL18R1
CXCL6	TGFA
CXCL8	IFNB1
CXCL9	IL8
CXCR6	IL17C
CYBB	TNFSF10
DCBLD2	FGF7
EBI3	XCL1
EDN1	FGF13
EIF2AK2	LIF
EMP3	TGFB3
EREG	INHBE
F3	CERS1
FFAR2	TXLNA
FPR1	IFNW1
FZD5	IL22
GABBR1	XCL2
GCH1	CCL25
GNA15	CCL16
GNAI3	CD40LG
GP1BA	IL20
GPC3	FASLG
GPR132	TPO
GPR183	SCYL3
HAS2	PF4V1
HBEGF	TNFSF8
HIF1A	GDF15
HPN	IL1A
HRH1	VEGFA
ICAM1	GDF7
ICAM4	BMP6
ICOSLG	PDGFA
IFITM1	IL21
IFNAR1	ABCD-1
IFNGR2	ABCD-2
IL10	PDGFB
IL10RA	TNFSF4
IL12B	FAM19A1
IL15	HBEGF
IL15RA	PDGFD
IL18	IL12RB2
IL18R1	GH1
IL18RAP	VEGFB
IL1A	MIP3B
IL1B	IL27
IL1R1	PF4
IL2RB	BMP8B
IL4R	TNFSF12
IL6	IL15
IL7R	SCYL2
INHBA	SCYL1
IRAK2	TSLP
IRF1	GDF11
IRF7	SDF1B
ITGA5	INHBA
ITGB3	PPBP
ITGB8	FGF11
KCNA3	IFNG-AS1
KCNJ2	FGF22
KCNMB2	VEGFC
KIF1B	CCL18
KLF6	TNFSF11
LAMP3	IL12A
LCK	EBI3
LCP2	AMH
LDLR	IL26
LIF	IL32
LPAR1	PDGFC
LTA	FGF23
LY6E	IGF1
LYN	IL1F11
MARCO	CCL28
MEFV	CLCF1
MEP1A	TNFSF9
MET	BMP3
MMP14	IL24
MSR1	GDF10
MXD1	CXCL6
MYC	GDF9
NAMPT	IL23A
NDP	IL16
NFKB1	CD70
NFKBIA	IL5
NLRP3	FGF9
NMI	IFNL1
NMUR1	TSC1
NOD2	FGF2
NPFFR2	IL23R
OLR1	IL1G
OPRK1	SPP1
OSM	IL12RB1
OSMR	BMP4
P2RX4	IL13
P2RX7	TPAR1
P2RY2	TGFB2
PCDH7	FAM19A2
PDE4B	AGIF3
PDPN	EDA
PIK3R5	MIF
PLAUR	TNFSF13B
PROK2	BMP7
PSEN1	FGF18
PTAFR	CCL23
PTGER2	CCL23
PTGER4
PTGIR
PTPRE
PVR
RAF1
RASGRP1
RELA
RGS1
RGS16
RHOG
RIPK2
RNF144B
ROS1
RTP4
SCARF1
SCN1B
SELE
SELENOS
SELL
SEMA4D
SERPINE1
SGMS2
SLAMF1
SLC11A2
SLC1A2
SLC28A2
SLC31A1
SLC31A2
SLC4A4
SLC7A1
SLC7A2
SPHK1
SRI
STAB1
TACR1
TACR3
TAPBP
TIMP1
TLR1
TLR2
TLR3
TNFAIP6
TNFSF14
TNFRSF1B
TNFRSF9
TNFSF10
TNFSF15
TNFSF9
TPBG
VIP

## Sheet: S4
Table S4 Specific upregulated DEGs from mild patients in CD8+T cells
names	scores	logfoldchanges	pvals	pvals_adj	pct_nz_group	pct_nz_reference	log(pvalue)	Signature	size
CALR	38.8797	1.07759	0	0	0.752071	0.677653	inf	Upregulation	0.107759
CD52	38.3028	1.9525	0	0	0.953437	0.945596	inf	Upregulation	0.19525
ZCCHC2	38.1692	1.82331	0	0	0.205457	0.0714434	inf	Upregulation	0.182331
PRR5	37.8563	1.02602	0	0	0.314642	0.184365	inf	Upregulation	0.102602
CD74	37.7957	1.46208	0	0	0.930654	0.882843	inf	Upregulation	0.146208
ERAP2	39.3905	1.01877	0	0	0.371305	0.241629	inf	Upregulation	0.101877
PMF1	39.372	1.18814	0	0	0.265368	0.125616	inf	Upregulation	0.118814
VIM	39.3092	1.20095	0	0	0.941367	0.904872	inf	Upregulation	0.120095
PARP11	39.2527	1.65518	0	0	0.225938	0.0886044	inf	Upregulation	0.165518
YWHAZ	39.0345	1.00712	0	0	0.916283	0.883914	inf	Upregulation	0.100712
EIF4G3	39.0051	1.17424	0	0	0.286463	0.150372	inf	Upregulation	0.117424
ANKIB1	38.9699	1.23875	0	0	0.278511	0.143069	inf	Upregulation	0.123875
KLRF1	38.8936	1.6967	0	0	0.276721	0.147646	inf	Upregulation	0.16967
PSMB8	119.343	2.4098	0	0	0.875345	0.639327	inf	Upregulation	0.24098
HLA-C	118.99	16.3078	0	0	0.999437	0.998308	inf	Upregulation	1.63078
HERC5	117.977	3.68458	0	0	0.504961	0.104609	inf	Upregulation	0.368457
GBP5	117.491	3.27341	0	0	0.74169	0.435658	inf	Upregulation	0.327341
PHF11	116.922	2.40561	0	0	0.677866	0.334944	inf	Upregulation	0.240561
S100A6	116.897	5.6601	0	0	0.985783	0.934082	inf	Upregulation	0.56601
PRF1	116.648	6.521	0	0	0.830444	0.637051	inf	Upregulation	0.6521
EIF4A1	115.567	1.93593	0	0	0.775136	0.416307	inf	Upregulation	0.193593
NDUFA13	134.211	2.185	0	0	0.847806	0.44918	inf	Upregulation	0.2185
HLA-B	131.088	25.5356	0	0	0.999744	0.998783	inf	Upregulation	2.55356
CYBA	128.563	5.10173	0	0	0.975529	0.8317	inf	Upregulation	0.510173
HLA-E	126.828	7.45134	0	0	0.99798	0.992259	inf	Upregulation	0.745134
TAP2	126.614	2.95784	0	0	0.603329	0.183951	inf	Upregulation	0.295784
PSMB10	124.912	2.45032	0	0	0.877289	0.608619	inf	Upregulation	0.245032
NKG7	122.974	28.3695	0	0	0.865066	0.770712	inf	Upregulation	2.83695
LAG3	120.229	3.33296	0	0	0.621919	0.264438	inf	Upregulation	0.333296
MALAT1	141.497	103.519	0	0	0.999949	0.999842	inf	Upregulation	10.3519
IFI35	139.398	3.49595	0	0	0.640559	0.197875	inf	Upregulation	0.349595
MYL12A	138.785	6.974	0	0	0.996011	0.9519	inf	Upregulation	0.6974
IRF9	138.173	2.88654	0	0	0.659635	0.200394	inf	Upregulation	0.288654
OAS2	135.037	3.48633	0	0	0.604608	0.158977	inf	Upregulation	0.348633
KLRK1	134.736	2.69069	0	0	0.78746	0.353553	inf	Upregulation	0.269069
RSAD2	134.657	5.12308	0	0	0.512453	0.0418802	inf	Upregulation	0.512308
OASL	134.39	3.48221	0	0	0.612918	0.168811	inf	Upregulation	0.348221
PLSCR1	149.628	4.35899	0	0	0.627621	0.133819	inf	Upregulation	0.435899
PSME1	149.187	4.48871	0	0	0.985476	0.891082	inf	Upregulation	0.448871
CD48	148.098	4.48541	0	0	0.973893	0.836459	inf	Upregulation	0.448541
MX2	147.996	4.16556	0	0	0.642196	0.165245	inf	Upregulation	0.416556
RNF213	147.733	3.94634	0	0	0.914877	0.667247	inf	Upregulation	0.394634
DRAP1	147.065	3.0336	0	0	0.885369	0.596181	inf	Upregulation	0.30336
SAMD9	144.493	3.35158	0	0	0.693771	0.248847	inf	Upregulation	0.335158
TXNIP	143.384	14.1546	0	0	0.994963	0.921631	inf	Upregulation	1.41546
HSP90AA1	103.117	3.9226	0	0	0.95763	0.880226	inf	Upregulation	0.39226
PSMA6	102.869	1.83733	0	0	0.739542	0.468544	inf	Upregulation	0.183733
CALM1	102.579	4.76894	0	0	0.993224	0.971849	inf	Upregulation	0.476894
DDX60L	102.528	2.89527	0	0	0.484888	0.140854	inf	Upregulation	0.289527
CX3CR1	102.183	2.87972	0	0	0.593024	0.267347	inf	Upregulation	0.287972
PRR13	101.512	1.81715	0	0	0.878107	0.673077	inf	Upregulation	0.181715
SERF2	101.117	3.44554	0	0	0.992176	0.967187	inf	Upregulation	0.344554
LGALS9	100.865	3.42075	0	0	0.431779	0.083164	inf	Upregulation	0.342075
APOL6	105.808	2.47716	0	0	0.593996	0.269404	inf	Upregulation	0.247716
HLA-F	104.921	2.30085	0	0	0.905237	0.752066	inf	Upregulation	0.230085
TYMP	104.629	3.08348	0	0	0.473458	0.117608	inf	Upregulation	0.308348
ADAR	104.582	2.07638	0	0	0.727958	0.445334	inf	Upregulation	0.207638
PLEK	104.183	2.51821	0	0	0.748542	0.481299	inf	Upregulation	0.251821
DTX3L	103.933	2.68039	0	0	0.513552	0.167448	inf	Upregulation	0.268039
LAP3	103.459	2.55464	0	0	0.530275	0.189453	inf	Upregulation	0.255464
HLA-DPB1	103.367	2.54559	0	0	0.818809	0.605674	inf	Upregulation	0.254559
UBB	109.9	2.84451	0	0	0.960238	0.869175	inf	Upregulation	0.284451
SMCHD1	109.615	2.42479	0	0	0.810218	0.55598	inf	Upregulation	0.242479
MYL6	109.191	3.82664	0	0	0.987445	0.942371	inf	Upregulation	0.382664
ARPC4	108.999	1.85792	0	0	0.694513	0.338352	inf	Upregulation	0.185792
IFIT2	108.773	4.44366	0	0	0.436228	0.0605991	inf	Upregulation	0.444366
UTRN	108.645	2.27259	0	0	0.765854	0.477758	inf	Upregulation	0.227259
NDUFB8	108.633	1.71866	0	0	0.711466	0.341248	inf	Upregulation	0.171866
HNRNPA2B1	106.07	3.17561	0	0	0.982152	0.916714	inf	Upregulation	0.317561
RNASEK	114.812	2.00003	0	0	0.856935	0.550345	inf	Upregulation	0.200003
IFI44	114.281	3.68947	0	0	0.479288	0.0878863	inf	Upregulation	0.368947
PSMA2	114.167	2.0071	0	0	0.635241	0.242713	inf	Upregulation	0.20071
S100A11	114.023	3.25045	0	0	0.826634	0.590533	inf	Upregulation	0.325045
PFN1	113.199	11.1318	0	0	0.9989	0.986089	inf	Upregulation	1.11318
PLAC8	111.673	2.72619	0	0	0.713997	0.423621	inf	Upregulation	0.272619
CST7	110.846	7.29409	0	0	0.840058	0.742926	inf	Upregulation	0.729409
EMP3	110.838	3.76926	0	0	0.965122	0.880907	inf	Upregulation	0.376926
OAS3	93.7677	3.86112	0	0	0.381456	0.0545744	inf	Upregulation	0.386112
PTPRCAP	92.863	2.73871	0	0	0.964432	0.888819	inf	Upregulation	0.273871
NDUFA11	92.7227	1.44487	0	0	0.706786	0.413179	inf	Upregulation	0.144487
KLF2	92.2412	2.58371	0	0	0.91347	0.682083	inf	Upregulation	0.258371
SHISA5	91.8526	1.68117	0	0	0.738442	0.511581	inf	Upregulation	0.168117
GNG5	91.6957	1.64995	0	0	0.782449	0.56809	inf	Upregulation	0.164995
SNX6	91.6927	1.65888	0	0	0.707298	0.455765	inf	Upregulation	0.165888
DYNLT1	91.6446	1.72243	0	0	0.659839	0.391794	inf	Upregulation	0.172243
ATP5PO	95.2067	1.46003	0	0	0.679171	0.350109	inf	Upregulation	0.146003
ARL6IP1	95.0051	1.61094	0	0	0.705508	0.418546	inf	Upregulation	0.161094
CD53	94.9499	1.82849	0	0	0.868262	0.685467	inf	Upregulation	0.182849
GBP4	94.786	2.63792	0	0	0.51974	0.215584	inf	Upregulation	0.263792
ZBP1	94.5402	2.43384	0	0	0.492815	0.179898	inf	Upregulation	0.243384
BLOC1S1	94.1325	1.60034	0	0	0.657794	0.356109	inf	Upregulation	0.160034
CTSC	94.0817	2.18064	0	0	0.780301	0.569344	inf	Upregulation	0.218064
TMBIM4	93.9825	1.5885	0	0	0.661067	0.358385	inf	Upregulation	0.15885
NDUFC2	97.2837	1.62132	0	0	0.624859	0.293806	inf	Upregulation	0.162132
CMPK2	96.6385	4.29608	0	0	0.37468	0.0349306	inf	Upregulation	0.429608
ID2	96.5358	2.42	0	0	0.745858	0.505471	inf	Upregulation	0.242
HLA-DRB1	96.3301	2.46894	0	0	0.657589	0.366576	inf	Upregulation	0.246894
HCST	96.2417	3.78806	0	0	0.975478	0.922386	inf	Upregulation	0.378806
DDX58	95.8234	2.8264	0	0	0.456403	0.132675	inf	Upregulation	0.28264
NUB1	95.5664	1.96156	0	0	0.629948	0.348928	inf	Upregulation	0.196156
ARPC3	95.3222	2.07039	0	0	0.962898	0.87599	inf	Upregulation	0.207039
PTPRC	100.861	4.28677	0	0	0.991485	0.956014	inf	Upregulation	0.428677
DDX60	100.809	2.89726	0	0	0.464074	0.119166	inf	Upregulation	0.289726
MYL12B	100.264	2.39062	0	0	0.963793	0.878266	inf	Upregulation	0.239063
GZMH	99.5809	6.68998	0	0	0.735195	0.521366	inf	Upregulation	0.668998
PCBP1	99.3497	2.22573	0	0	0.932878	0.738958	inf	Upregulation	0.222573
CSNK2B	98.7721	1.52712	0	0	0.696661	0.37052	inf	Upregulation	0.152712
PARP14	98.6512	2.60177	0	0	0.501764	0.174787	inf	Upregulation	0.260177
GZMB	97.5085	5.11328	0	0	0.681421	0.438068	inf	Upregulation	0.511328
PPIB	85.7312	2.01771	0	0	0.940217	0.850383	inf	Upregulation	0.201771
EFHD2	85.5255	1.90024	0	0	0.693311	0.45232	inf	Upregulation	0.190024
PYHIN1	85.0804	1.77523	0	0	0.667357	0.422136	inf	Upregulation	0.177523
NDUFB2	84.2944	1.47277	0	0	0.802138	0.61849	inf	Upregulation	0.147277
PPM1K	83.3482	1.90226	0	0	0.529278	0.268199	inf	Upregulation	0.190226
NMI	82.9331	2.10477	0	0	0.467833	0.193542	inf	Upregulation	0.210477
CD2	81.4728	1.81446	0	0	0.846655	0.685406	inf	Upregulation	0.181446
USP15	81.2962	1.54128	0	0	0.68922	0.46813	inf	Upregulation	0.154128
CASP1	86.9947	1.80618	0	0	0.606347	0.346178	inf	Upregulation	0.180618
ARPC2	86.7453	2.5422	0	0	0.964202	0.900783	inf	Upregulation	0.25422
YWHAB	86.442	1.82601	0	0	0.946763	0.855349	inf	Upregulation	0.182601
GIMAP7	86.1957	2.66608	0	0	0.904342	0.75646	inf	Upregulation	0.266608
CHMP5	85.9773	2.13929	0	0	0.470211	0.184353	inf	Upregulation	0.213929
XRN1	85.963	1.97426	0	0	0.599008	0.346141	inf	Upregulation	0.197426
STAT2	85.8559	2.77772	0	0	0.407564	0.11448	inf	Upregulation	0.277772
PDIA3	85.8453	1.90378	0	0	0.856065	0.70735	inf	Upregulation	0.190378
HLA-A	88.571	10.2016	0	0	0.998006	0.997432	inf	Upregulation	1.02016
IRF1	88.3623	2.42943	0	0	0.779585	0.595584	inf	Upregulation	0.242943
HSPA8	88.1672	4.28974	0	0	0.975657	0.944221	inf	Upregulation	0.428974
PSMB3	88.1537	1.36405	0	0	0.758285	0.521622	inf	Upregulation	0.136405
KLRD1	87.664	2.76886	0	0	0.685205	0.470053	inf	Upregulation	0.276886
VAMP2	87.6433	1.42268	0	0	0.794467	0.565729	inf	Upregulation	0.142268
HLA-DPA1	87.528	2.06693	0	0	0.767055	0.574894	inf	Upregulation	0.206693
CD3D	87.0937	2.85428	0	0	0.930117	0.893066	inf	Upregulation	0.285428
ATP6V0E1	91.0525	1.53165	0	0	0.848317	0.662476	inf	Upregulation	0.153165
ITM2B	91.048	2.52687	0	0	0.976015	0.920183	inf	Upregulation	0.252687
TMEM123	90.2218	1.8046	0	0	0.715736	0.469433	inf	Upregulation	0.18046
TAP1	90.0361	1.86112	0	0	0.691265	0.451481	inf	Upregulation	0.186112
ARPC1B	89.6531	1.70468	0	0	0.904777	0.723829	inf	Upregulation	0.170468
OAZ1	89.2722	2.21513	0	0	0.970415	0.911189	inf	Upregulation	0.221513
CLIC1	88.9339	2.49401	0	0	0.904802	0.76969	inf	Upregulation	0.249401
HERC6	88.9194	3.04779	0	0	0.389051	0.0804742	inf	Upregulation	0.304779
SRP14	74.2879	1.50311	0	0	0.95965	0.901854	inf	Upregulation	0.150311
ALOX5AP	73.7641	2.26046	0	0	0.615117	0.43404	inf	Upregulation	0.226046
CCDC85B	73.3515	1.31579	0	0	0.721668	0.533853	inf	Upregulation	0.131579
GBP2	73.1832	1.6129	0	0	0.573335	0.353103	inf	Upregulation	0.16129
TPM3	73.1787	1.67948	0	0	0.927432	0.850054	inf	Upregulation	0.167948
TNFSF10	73.126	2.57252	0	0	0.390969	0.1447	inf	Upregulation	0.257252
COX5B	72.9572	1.20454	0	0	0.852204	0.719192	inf	Upregulation	0.120454
ARL6IP5	72.8023	1.33576	0	0	0.876931	0.738337	inf	Upregulation	0.133576
BTN3A2	76.2149	1.43545	0	0	0.707681	0.518798	inf	Upregulation	0.143545
GZMA	75.4373	3.33723	0	0	0.818477	0.690554	inf	Upregulation	0.333723
SH3BGRL3	75.3275	4.72197	0	0	0.993838	0.980758	inf	Upregulation	0.472197
SKAP1	75.3078	1.35456	0	0	0.811215	0.62847	inf	Upregulation	0.135456
CHST12	75.1485	1.51895	0	0	0.575049	0.346786	inf	Upregulation	0.151895
ATP5F1E	74.836	2.32508	0	0	0.985911	0.953118	inf	Upregulation	0.232508
NT5C3A	74.5499	1.88536	0	0	0.481922	0.245658	inf	Upregulation	0.188536
HMGB1	74.421	1.61315	0	0	0.956505	0.895525	inf	Upregulation	0.161315
PPIA	77.9742	2.84785	0	0	0.990155	0.975987	inf	Upregulation	0.284785
PSMA7	77.7067	1.34446	0	0	0.84195	0.691236	inf	Upregulation	0.134446
CLEC2D	77.3099	1.5155	0	0	0.75069	0.563465	inf	Upregulation	0.15155
ZEB2	77.2774	1.8453	0	0	0.613583	0.386196	inf	Upregulation	0.18453
CHMP4A	77.1577	1.57055	0	0	0.502071	0.242433	inf	Upregulation	0.157055
TBX21	77.0377	1.93384	0	0	0.504296	0.257281	inf	Upregulation	0.193384
CD247	76.953	1.73568	0	0	0.839496	0.694717	inf	Upregulation	0.173568
PSMA5	76.4305	1.33261	0	0	0.653984	0.431277	inf	Upregulation	0.133261
TMEM59	80.2059	1.33901	0	0	0.791884	0.610238	inf	Upregulation	0.133901
IQGAP2	80.1838	1.50578	0	0	0.654137	0.410635	inf	Upregulation	0.150578
FGFBP2	79.67	3.49983	0	0	0.636494	0.419203	inf	Upregulation	0.349983
TMBIM6	79.4178	1.4937	0	0	0.86995	0.740893	inf	Upregulation	0.14937
IL32	79.1939	6.0783	0	0	0.986346	0.977569	inf	Upregulation	0.60783
CAST	79.0906	1.58078	0	0	0.776874	0.591994	inf	Upregulation	0.158078
CTSS	78.7555	1.53697	0	0	0.606832	0.376593	inf	Upregulation	0.153697
ARHGEF3	78.2572	1.56519	0	0	0.605452	0.368828	inf	Upregulation	0.156519
FCGR3A	68.5769	2.27212	0	0	0.465813	0.24797	inf	Upregulation	0.227212
IFIH1	68.1109	2.57858	0	0	0.320932	0.0843567	inf	Upregulation	0.257858
N4BP1	68.0499	1.95376	0	0	0.376496	0.143556	inf	Upregulation	0.195376
UQCR11	68.0468	1.17068	0	0	0.864324	0.748962	inf	Upregulation	0.117068
NAPA	67.9439	1.31732	0	0	0.589956	0.393206	inf	Upregulation	0.131732
GIMAP5	67.9411	1.22584	0	0	0.604633	0.371286	inf	Upregulation	0.122584
JTB	67.7575	1.05845	0	0	0.722998	0.531261	inf	Upregulation	0.105845
UBE2V1	67.4136	1.12386	0	0	0.612049	0.397381	inf	Upregulation	0.112386
SLFN5	69.8794	1.44415	0	0	0.613813	0.406351	inf	Upregulation	0.144415
SOD1	69.5419	1.19772	0	0	0.835072	0.703127	inf	Upregulation	0.119772
PTPN4	69.5387	1.31156	0	0	0.634269	0.435877	inf	Upregulation	0.131156
SUB1	69.4762	1.39875	0	0	0.881584	0.781848	inf	Upregulation	0.139875
CD164	69.1761	1.34182	0	0	0.639409	0.447744	inf	Upregulation	0.134182
DNAJA1	69.088	1.42788	0	0	0.601309	0.404464	inf	Upregulation	0.142788
GNLY	68.8916	16.4178	0	0	0.637798	0.46807	inf	Upregulation	1.64178
DDX39B	68.6055	1.2624	0	0	0.545694	0.319183	inf	Upregulation	0.12624
PARP12	71.0574	2.29453	0	0	0.356295	0.111194	inf	Upregulation	0.229453
CD38	71.0399	3.40558	0	0	0.306127	0.05853	inf	Upregulation	0.340558
WDR83OS	70.9966	1.09799	0	0	0.726603	0.523666	inf	Upregulation	0.109799
ICAM2	70.8772	1.42895	0	0	0.576864	0.36385	inf	Upregulation	0.142895
NCL	70.8694	1.49593	0	0	0.906899	0.813018	inf	Upregulation	0.149593
CRIP1	70.4258	1.93022	0	0	0.791756	0.652727	inf	Upregulation	0.193022
ZNFX1	70.198	1.6657	0	0	0.464969	0.23513	inf	Upregulation	0.16657
CAP1	69.9796	1.36635	0	0	0.818656	0.678347	inf	Upregulation	0.136635
CCND3	72.44	1.43045	0	0	0.86233	0.74009	inf	Upregulation	0.143045
NEDD8	72.4169	1.1409	0	0	0.744323	0.558609	inf	Upregulation	0.11409
CFL1	72.3593	3.0402	0	0	0.992508	0.97606	inf	Upregulation	0.30402
SYNE2	72.1067	1.59243	0	0	0.783318	0.619914	inf	Upregulation	0.159243
JAK1	71.7797	1.32424	0	0	0.885266	0.749011	inf	Upregulation	0.132424
HSH2D	71.4796	2.02381	0	0	0.385548	0.140002	inf	Upregulation	0.202381
S100A10	71.2937	2.168	0	0	0.943388	0.884035	inf	Upregulation	0.2168
CISD3	71.2026	1.61314	0	0	0.495193	0.266263	inf	Upregulation	0.161314
ELF1	64.6627	1.13742	0	0	0.71121	0.541838	inf	Upregulation	0.113742
BCAP31	64.3376	1.05745	0	0	0.711568	0.544819	inf	Upregulation	0.105745
FCRL6	64.1935	1.45994	0	0	0.487471	0.277558	inf	Upregulation	0.145994
SRSF9	63.9993	1.00504	0	0	0.616881	0.406765	inf	Upregulation	0.100504
USP18	63.9184	3.37985	0	0	0.260714	0.0354174	inf	Upregulation	0.337985
CAPN2	63.9181	1.37453	0	0	0.61747	0.445894	inf	Upregulation	0.137453
SRGN	63.9019	1.73829	0	0	0.89841	0.817375	inf	Upregulation	0.173829
RABGAP1L	63.7854	1.13809	0	0	0.628976	0.430693	inf	Upregulation	0.113809
ECH1	65.6956	1.03104	0	0	0.61164	0.399133	inf	Upregulation	0.103104
IMP3	65.2967	1.18071	0	0	0.522067	0.299052	inf	Upregulation	0.118071
PTP4A2	65.2671	1.08359	0	0	0.708167	0.51892	inf	Upregulation	0.108359
CARD11	65.2049	1.49536	0	0	0.453462	0.236165	inf	Upregulation	0.149536
CTSW	65.0634	2.73198	0	0	0.863915	0.800652	inf	Upregulation	0.273198
ACTB	64.8712	14.7367	0	0	0.999642	0.999172	inf	Upregulation	1.47367
SPATS2L	64.8251	2.69766	0	0	0.292574	0.0655161	inf	Upregulation	0.269766
FBXO6	64.7495	2.15501	0	0	0.32983	0.105449	inf	Upregulation	0.215501
RBCK1	66.5662	1.39938	0	0	0.538918	0.338644	inf	Upregulation	0.139938
IFIT5	66.2523	2.63458	0	0	0.301652	0.0702141	inf	Upregulation	0.263458
MTPN	66.0788	1.10681	0	0	0.639665	0.439894	inf	Upregulation	0.110681
GIMAP4	66.0266	1.36622	0	0	0.808172	0.644073	inf	Upregulation	0.136622
CHCHD2	65.95	1.1823	0	0	0.927432	0.856894	inf	Upregulation	0.11823
ARHGAP15	65.8874	1.16761	0	0	0.778869	0.598372	inf	Upregulation	0.116761
GPS2	65.8409	1.23072	0	0	0.501534	0.277375	inf	Upregulation	0.123072
HSP90B1	65.797	1.46093	0	0	0.842283	0.728101	inf	Upregulation	0.146093
CCL4	67.3679	2.9036	0	0	0.612637	0.420433	inf	Upregulation	0.29036
CTSD	67.3465	1.44359	0	0	0.449294	0.217421	inf	Upregulation	0.144359
SYTL3	67.1205	1.3706	0	0	0.622277	0.430352	inf	Upregulation	0.13706
RAP1B	67.0627	1.35725	0	0	0.865117	0.757592	inf	Upregulation	0.135725
SPCS2	66.7711	1.09937	0	0	0.708985	0.528742	inf	Upregulation	0.109937
TRIR	66.6962	1.1193	0	0	0.852076	0.705257	inf	Upregulation	0.11193
GSTP1	66.6131	1.28547	0	0	0.793418	0.654601	inf	Upregulation	0.128547
PSMA4	66.5873	1.24329	0	0	0.534085	0.318866	inf	Upregulation	0.124329
SNX3	60.3414	1.00266	0	0	0.61256	0.427224	inf	Upregulation	0.100266
BTN3A1	60.2293	1.29579	0	0	0.472614	0.27645	inf	Upregulation	0.129579
CCL5	60.0531	6.75698	0	0	0.855912	0.786644	inf	Upregulation	0.675698
ADD3	60.043	1.07854	0	0	0.711363	0.554787	inf	Upregulation	0.107854
SAMD3	59.8652	1.08669	0	0	0.688631	0.518421	inf	Upregulation	0.108669
PYURF	59.8066	1.05244	0	0	0.589189	0.405401	inf	Upregulation	0.105244
KPNB1	59.7801	1.16334	0	0	0.613506	0.448414	inf	Upregulation	0.116334
SON	59.6977	1.10754	0	0	0.897719	0.797427	inf	Upregulation	0.110753
DBI	61.5087	1.05554	0	0	0.738084	0.588988	inf	Upregulation	0.105554
PTPRA	61.4548	1.26575	0	0	0.47939	0.274795	inf	Upregulation	0.126575
SP140	61.1944	1.39591	0	0	0.473842	0.275866	inf	Upregulation	0.139591
TRANK1	61.1109	1.53649	0	0	0.419863	0.215133	inf	Upregulation	0.153649
VAMP8	60.923	1.01513	0	0	0.724097	0.571425	inf	Upregulation	0.101513
NDUFA7	60.6584	1.35893	0	0	0.385292	0.170527	inf	Upregulation	0.135893
TXNL4A	60.4949	1.04406	0	0	0.519842	0.313973	inf	Upregulation	0.104406
PPDPF	60.4127	1.42739	0	0	0.91682	0.850517	inf	Upregulation	0.142739
COX6B1	62.864	1.02996	0	0	0.868492	0.763592	inf	Upregulation	0.102996
ANXA1	62.6436	2.06178	0	0	0.824435	0.745421	inf	Upregulation	0.206178
SLAMF7	62.5115	1.45043	0	0	0.446303	0.238416	inf	Upregulation	0.145043
TRAFD1	62.4916	2.09461	0	0	0.333384	0.118873	inf	Upregulation	0.209461
ARF6	62.4071	1.11161	0	0	0.646824	0.466974	inf	Upregulation	0.111161
DDX24	62.071	1.02439	0	0	0.780096	0.63004	inf	Upregulation	0.102439
C4orf3	61.7056	1.07623	0	0	0.718549	0.570403	inf	Upregulation	0.107623
RAC1	61.563	1.04992	0	0	0.626752	0.439772	inf	Upregulation	0.104992
COX6A1	63.5778	1.052	0	0	0.862662	0.765077	inf	Upregulation	0.1052
SPON2	63.4824	2.13921	0	0	0.480618	0.288305	inf	Upregulation	0.213921
PDIA6	63.3158	1.25663	0	0	0.587194	0.401409	inf	Upregulation	0.125663
SAMHD1	63.2532	1.20015	0	0	0.697351	0.520198	inf	Upregulation	0.120015
AOAH	63.1768	1.68653	0	0	0.487317	0.288865	inf	Upregulation	0.168653
LRRFIP1	63.0637	1.23089	0	0	0.787409	0.65392	inf	Upregulation	0.123089
TRMT112	62.9491	1.01583	0	0	0.755446	0.603666	inf	Upregulation	0.101583
ARPC5	62.9291	1.04729	0	0	0.75808	0.601122	inf	Upregulation	0.104729
BANF1	56.3402	1.01148	0	0	0.565076	0.393109	inf	Upregulation	0.101148
CD99	55.984	1.40186	0	0	0.89125	0.836934	inf	Upregulation	0.140186
RAB4B	55.876	1.45004	0	0	0.354403	0.159305	inf	Upregulation	0.145004
RAB8A	55.8004	1.19009	0	0	0.463716	0.284155	inf	Upregulation	0.119009
HELZ2	55.466	2.52972	0	0	0.254603	0.0598566	inf	Upregulation	0.252972
LGALS1	55.3558	2.05005	0	0	0.608929	0.460901	inf	Upregulation	0.205005
CASP4	55.3069	1.04839	0	0	0.570395	0.403503	inf	Upregulation	0.104839
TRIM21	55.2305	1.84098	0	0	0.309732	0.119141	inf	Upregulation	0.184098
GIMAP2	57.6742	1.234	0	0	0.482894	0.297263	inf	Upregulation	0.1234
ADGRE5	57.44	1.28144	0	0	0.655646	0.510802	inf	Upregulation	0.128144
MYCBP2	57.1725	1.05024	0	0	0.598164	0.420895	inf	Upregulation	0.105024
MSN	57.1437	1.21556	0	0	0.801626	0.68885	inf	Upregulation	0.121556
CD96	57.0685	1.06087	0	0	0.709216	0.556516	inf	Upregulation	0.106087
TMEM179B	57.0661	1.0809	0	0	0.516569	0.333654	inf	Upregulation	0.10809
SDHAF2	56.9893	1.29401	0	0	0.396952	0.199725	inf	Upregulation	0.129401
YBX1	56.6074	1.10093	0	0	0.912064	0.823205	inf	Upregulation	0.110093
COMMD7	58.6736	1.40702	0	0	0.375473	0.169444	inf	Upregulation	0.140702
ACTR3	58.4741	1.0677	0	0	0.757927	0.616445	inf	Upregulation	0.10677
GPBP1	58.4648	1.14984	0	0	0.576353	0.404598	inf	Upregulation	0.114984
IFI30	58.3418	2.68129	0	0	0.25808	0.0522863	inf	Upregulation	0.268129
SH2D2A	58.265	1.18432	0	0	0.577017	0.407239	inf	Upregulation	0.118432
CD3E	57.9825	2.02663	0	0	0.981385	0.968842	inf	Upregulation	0.202663
CELF2	57.8032	1.05868	0	0	0.747059	0.606173	inf	Upregulation	0.105868
IRF2	57.7247	1.22211	0	0	0.482433	0.296533	inf	Upregulation	0.122211
DHRS7	59.5645	1.05949	0	0	0.689936	0.537614	inf	Upregulation	0.105949
LCP1	59.4365	1.54602	0	0	0.883886	0.792449	inf	Upregulation	0.154602
VAMP5	59.2853	1.22202	0	0	0.521428	0.337999	inf	Upregulation	0.122202
CLEC2B	59.2687	1.06585	0	0	0.700522	0.54813	inf	Upregulation	0.106585
RAP1GAP2	59.2527	1.5495	0	0	0.394472	0.194017	inf	Upregulation	0.15495
SELPLG	58.896	1.09145	0	0	0.724021	0.579397	inf	Upregulation	0.109145
RTP4	58.8568	2.48119	0	0	0.277437	0.0720154	inf	Upregulation	0.248119
ITGB7	58.7818	1.1719	0	0	0.600772	0.43533	inf	Upregulation	0.11719
S1PR5	51.4724	1.13618	0	0	0.476194	0.311089	inf	Upregulation	0.113618
ITGB1	51.4589	1.23806	0	0	0.570139	0.421796	inf	Upregulation	0.123806
TMA7	51.2693	1.21891	0	0	0.961824	0.931307	inf	Upregulation	0.121891
PTMA	51.213	2.87108	0	0	0.997724	0.995399	inf	Upregulation	0.287108
GLRX	51.1687	1.01419	0	0	0.516621	0.35505	inf	Upregulation	0.101419
SLAMF6	51.1477	1.14636	0	0	0.430065	0.259886	inf	Upregulation	0.114636
C1orf21	51.0801	1.19782	0	0	0.412166	0.240059	inf	Upregulation	0.119782
TRIM14	50.6051	1.58184	0	0	0.314616	0.140732	inf	Upregulation	0.158184
C17orf49	52.127	1.06287	0	0	0.389383	0.204386	inf	Upregulation	0.106287
HSP90AB1	52.015	1.67274	0	0	0.906336	0.852975	inf	Upregulation	0.167274
CEBPB	51.9858	1.26582	0	0	0.384883	0.207977	inf	Upregulation	0.126582
PTMS	51.9084	1.52861	0	0	0.349698	0.173083	inf	Upregulation	0.152861
S100A4	51.7798	4.59569	0	0	0.93183	0.911018	inf	Upregulation	0.459569
HNRNPDL	51.7361	1.09063	0	0	0.917076	0.863028	inf	Upregulation	0.109063
UBE2F	51.6977	1.32331	0	0	0.361256	0.183732	inf	Upregulation	0.132331
PNPT1	51.5213	1.9133	0	0	0.285338	0.107262	inf	Upregulation	0.19133
GZMM	53.9938	1.21989	0	0	0.867444	0.79352	inf	Upregulation	0.121989
C12orf75	53.3412	1.03704	0	0	0.663061	0.521378	inf	Upregulation	0.103704
NLRC5	52.9732	1.12392	0	0	0.461696	0.288232	inf	Upregulation	0.112392
PRKCQ	52.9303	1.00434	0	0	0.505779	0.333301	inf	Upregulation	0.100434
ASCL2	52.8245	2.03528	0	0	0.283676	0.100532	inf	Upregulation	0.203528
APOBEC3G	52.4439	1.00501	0	0	0.595914	0.439602	inf	Upregulation	0.100501
STOM	52.1944	1.16658	0	0	0.472921	0.30902	inf	Upregulation	0.116658
BRD7	52.1493	1.17294	0	0	0.402168	0.223385	inf	Upregulation	0.117294
DYNLL1	55.0493	1.11617	0	0	0.572389	0.406752	inf	Upregulation	0.111617
PRKCH	54.8711	1.10076	0	0	0.729339	0.604846	inf	Upregulation	0.110076
TMOD3	54.7313	1.01358	0	0	0.522834	0.344729	inf	Upregulation	0.101358
RASA2	54.6043	1.02198	0	0	0.555794	0.3851	inf	Upregulation	0.102198
SCLT1	54.596	1.66845	0	0	0.334637	0.146976	inf	Upregulation	0.166845
SETX	54.502	1.14935	0	0	0.478265	0.299441	inf	Upregulation	0.114935
LINC02384	54.4383	2.10376	0	0	0.282858	0.09385	inf	Upregulation	0.210376
RAC2	54.2126	1.38551	0	0	0.953564	0.902182	inf	Upregulation	0.138551
PRSS23	46.7836	1.24735	0	0	0.349673	0.188589	inf	Upregulation	0.124735
CNPY2	46.5327	1.09579	0	0	0.360591	0.199019	inf	Upregulation	0.109579
TRIM25	46.3974	2.11889	0	0	0.230106	0.0671227	inf	Upregulation	0.211889
TRIM69	46.3113	1.53436	0	0	0.290912	0.130996	inf	Upregulation	0.153436
AZI2	46.0176	1.38153	0	0	0.309016	0.150506	inf	Upregulation	0.138153
CALCOCO2	45.8984	1.05428	0	0	0.418891	0.268917	inf	Upregulation	0.105428
ST6GAL1	45.5394	1.05462	0	0	0.401785	0.24791	inf	Upregulation	0.105462
MBNL1	45.4482	1.00595	0	0	0.861537	0.782566	inf	Upregulation	0.100595
BTN3A3	48.1765	1.17783	0	0	0.3879	0.225759	inf	Upregulation	0.117783
VKORC1	47.9715	1.26051	0	0	0.323156	0.154084	inf	Upregulation	0.126051
TMEM140	47.5493	2.11282	0	0	0.244579	0.078965	inf	Upregulation	0.211282
CHMP4B	47.2987	1.08421	0	0	0.375166	0.212261	inf	Upregulation	0.108421
PSENEN	47.2588	1.07532	0	0	0.394625	0.235228	inf	Upregulation	0.107532
TOP1	47.257	1.01778	0	0	0.45717	0.304711	inf	Upregulation	0.101778
CD37	47.0696	1.01179	0	0	0.933211	0.892774	inf	Upregulation	0.101179
MYBL1	47.0018	1.10169	0	0	0.411962	0.254251	inf	Upregulation	0.110169
HSPB1	48.9319	1.12338	0	0	0.561931	0.42384	inf	Upregulation	0.112338
RBM27	48.8726	1.42747	0	0	0.305718	0.134148	inf	Upregulation	0.142747
PARP10	48.82	1.4534	0	0	0.342385	0.178548	inf	Upregulation	0.14534
SLFN12L	48.7258	1.13996	0	0	0.409558	0.247265	inf	Upregulation	0.113996
ANXA6	48.6836	1.04115	0	0	0.744528	0.637586	inf	Upregulation	0.104115
BISPR	48.663	1.89375	0	0	0.261251	0.0913428	inf	Upregulation	0.189375
TMSB4X	48.5722	7.20938	0	0	0.999489	0.998381	inf	Upregulation	0.720938
USP25	48.4588	1.29365	0	0	0.346118	0.179047	inf	Upregulation	0.129365
GNG2	50.5864	1.02406	0	0	0.665542	0.540499	inf	Upregulation	0.102406
MBD5	50.4928	1.14505	0	0	0.43454	0.267237	inf	Upregulation	0.114505
NDUFA9	50.2044	1.26213	0	0	0.355221	0.182065	inf	Upregulation	0.126213
CDKN2D	49.6381	1.07266	0	0	0.449499	0.286917	inf	Upregulation	0.107266
BBX	49.426	1.01405	0	0	0.491076	0.335406	inf	Upregulation	0.101405
CD63	49.3732	1.01088	0	0	0.584458	0.441403	inf	Upregulation	0.101088
GBP3	49.3503	1.6511	0	0	0.294697	0.124022	inf	Upregulation	0.16511
ARAP2	48.9361	1.0089	0	0	0.470108	0.309774	inf	Upregulation	0.10089
UVRAG	41.0974	1.07182	0	0	0.342411	0.202281	inf	Upregulation	0.107182
AGTRAP	41.0638	1.02661	0	0	0.375959	0.239268	inf	Upregulation	0.102661
NCALD	40.8722	1.13983	0	0	0.323668	0.183525	inf	Upregulation	0.113983
SQOR	40.7095	1.13521	0	0	0.310832	0.170819	inf	Upregulation	0.113521
JAZF1	40.6968	1.22645	0	0	0.308709	0.169383	inf	Upregulation	0.122645
ANXA4	40.5178	1.22889	0	0	0.297279	0.158222	inf	Upregulation	0.122889
ARPC1A	39.5834	1.34918	0	0	0.245806	0.105461	inf	Upregulation	0.134918
PARP4	39.5209	1.00964	0	0	0.339726	0.203887	inf	Upregulation	0.100964
TTC38	42.3683	1.18568	0	0	0.345096	0.201672	inf	Upregulation	0.118568
C1GALT1	42.1948	1.05964	0	0	0.359057	0.216801	inf	Upregulation	0.105964
HNRNPUL2	42.0301	1.10427	0	0	0.320702	0.173156	inf	Upregulation	0.110427
GNPTAB	41.9332	1.06765	0	0	0.38207	0.24337	inf	Upregulation	0.106765
ODF2L	41.9194	1.01334	0	0	0.408152	0.272118	inf	Upregulation	0.101334
PPP2R5A	41.825	1.09701	0	0	0.335865	0.19224	inf	Upregulation	0.109701
LYSMD2	41.6214	1.05259	0	0	0.355886	0.21573	inf	Upregulation	0.105259
CLIC3	41.5652	1.17611	0	0	0.403293	0.269586	inf	Upregulation	0.117611
FNDC3B	44.0203	1.54425	0	0	0.276107	0.123717	inf	Upregulation	0.154425
EFR3A	43.4865	1.11248	0	0	0.356295	0.208756	inf	Upregulation	0.111248
STIP1	43.3831	1.10972	0	0	0.367291	0.222095	inf	Upregulation	0.110972
TBC1D1	43.1561	1.21056	0	0	0.331313	0.184256	inf	Upregulation	0.121056
HSPH1	43.0411	1.34389	0	0	0.330776	0.18568	inf	Upregulation	0.134389
SNTB1	43.0199	1.52938	0	0	0.262427	0.112106	inf	Upregulation	0.152938
DERL1	42.7476	1.08306	0	0	0.359901	0.216448	inf	Upregulation	0.108306
PATL2	42.627	1.2311	0	0	0.33993	0.197559	inf	Upregulation	0.12311
AHSA1	45.4237	1.10035	0	0	0.390713	0.240242	inf	Upregulation	0.110035
MYD88	45.3234	1.25408	0	0	0.337885	0.183745	inf	Upregulation	0.125408
CCND2	45.317	1.09289	0	0	0.406004	0.256953	inf	Upregulation	0.109289
ARHGDIB	45.2978	1.23046	0	0	0.988877	0.979078	inf	Upregulation	0.123046
JAK2	44.6063	1.80109	0	0	0.257671	0.10293	inf	Upregulation	0.180109
ADGRG1	44.2743	1.01089	0	0	0.403907	0.250064	inf	Upregulation	0.101089
KLRC4	44.1949	1.4644	0	0	0.27869	0.12418	inf	Upregulation	0.14644
SELENOS	44.0986	1.07109	0	0	0.40539	0.263355	inf	Upregulation	0.107109
IFIT1	161.912	6.24185	0	0	0.603022	0.0369753	inf	Upregulation	0.624185
IFITM2	157.393	7.42299	0	0	0.972384	0.810121	inf	Upregulation	0.742299
PARP9	156.742	3.78895	0	0	0.685461	0.176892	inf	Upregulation	0.378895
PSME2	155.896	3.81633	0	0	0.938401	0.691017	inf	Upregulation	0.381633
SP110	155.474	3.45357	0	0	0.836734	0.444348	inf	Upregulation	0.345357
GBP1	153.82	4.48822	0	0	0.718804	0.254835	inf	Upregulation	0.448822
IFI16	151.184	3.38368	0	0	0.811496	0.40231	inf	Upregulation	0.338368
TMSB10	150.481	21.7971	0	0	0.999668	0.996568	inf	Upregulation	2.17971
STAT1	171.27	4.87187	0	0	0.825074	0.350425	inf	Upregulation	0.487187
EIF2AK2	169.839	4.03643	0	0	0.760203	0.246656	inf	Upregulation	0.403643
OAS1	169.803	4.8926	0	0	0.678173	0.10669	inf	Upregulation	0.48926
EPSTI1	169.319	4.58325	0	0	0.71681	0.170247	inf	Upregulation	0.458325
TRIM22	168.996	4.33952	0	0	0.836095	0.412765	inf	Upregulation	0.433952
PSMB9	166.031	4.85565	0	0	0.963946	0.76162	inf	Upregulation	0.485565
UBE2L6	164.481	3.69393	0	0	0.838908	0.4355	inf	Upregulation	0.369393
SAMD9L	163.29	4.22761	0	0	0.702184	0.179047	inf	Upregulation	0.422761
BST2	192.73	5.3252	0	0	0.891429	0.456264	inf	Upregulation	0.53252
IFI44L	186.597	6.79422	0	0	0.706428	0.0746321	inf	Upregulation	0.679422
IFITM3	185.342	6.27563	0	0	0.881277	0.396663	inf	Upregulation	0.627563
SP100	181.455	4.78593	0	0	0.927969	0.592152	inf	Upregulation	0.478593
IFIT3	180.224	7.3613	0	0	0.674542	0.0539172	inf	Upregulation	0.73613
IL2RG	178.459	5.29023	0	0	0.977243	0.59018	inf	Upregulation	0.529023
IRF7	175.012	4.29714	0	0	0.748568	0.195855	inf	Upregulation	0.429714
MT2A	173.793	7.54832	0	0	0.892963	0.518043	inf	Upregulation	0.754832
IFITM1	246.472	45.3783	0	0	0.999719	0.979236	inf	Upregulation	4.53783
IFI6	237.71	13.8715	0	0	0.927202	0.306245	inf	Upregulation	1.38715
ISG15	229.955	11.189	0	0	0.920068	0.335601	inf	Upregulation	1.1189
XAF1	223.265	6.50141	0	0	0.906106	0.2737	inf	Upregulation	0.650141
LY6E	221.59	11.0899	0	0	0.983175	0.748561	inf	Upregulation	1.10899
MX1	203.27	6.5946	0	0	0.820088	0.182284	inf	Upregulation	0.65946
ISG20	195.115	7.07131	0	0	0.942672	0.623322	inf	Upregulation	0.707131
B2M	193.485	106.862	0	0	1	1	inf	Upregulation	10.6862
PPP2R2B	37.4222	1.03488	1.70084e-306	4.28019e-305	0.32579	0.198484	304.369	Upregulation	0.103488
SIDT1	37.3079	1.11589	1.22152e-304	3.055e-303	0.296052	0.168117	302.515	Upregulation	0.111589
CD300A	37.0227	1.04654	4.9328e-300	1.22312e-298	0.330163	0.205397	297.913	Upregulation	0.104654
VCL	36.5734	1.0207	7.56457e-293	1.84408e-291	0.313747	0.187335	290.734	Upregulation	0.10207
DHX58	36.5676	2.30125	9.37623e-293	2.28298e-291	0.171781	0.042866	290.641	Upregulation	0.230125
FUT11	36.4465	1.1856	7.82312e-291	1.90253e-289	0.274931	0.149581	288.721	Upregulation	0.11856
IFNAR2	36.3644	1.03646	1.55829e-289	3.77606e-288	0.279457	0.150932	287.423	Upregulation	0.103646
ABHD14A	36.1201	1.22145	1.09622e-285	2.64057e-284	0.245346	0.11818	283.578	Upregulation	0.122145
TRIM5	35.7702	1.48551	3.21041e-280	7.60661e-279	0.219239	0.0941786	278.119	Upregulation	0.148551
CD2AP	35.7427	1.13912	8.59206e-280	2.03101e-278	0.279534	0.156457	277.692	Upregulation	0.113912
TRGC2	35.734	1.15212	1.17354e-279	2.7676e-278	0.287128	0.165269	277.558	Upregulation	0.115212
VAV3	35.3408	1.14428	1.38671e-273	3.2364e-272	0.26189	0.137872	271.49	Upregulation	0.114428
SCO2	35.0783	1.67446	1.44248e-269	3.33202e-268	0.194513	0.0710417	267.477	Upregulation	0.167446
ZRSR2	35.0114	1.0742	1.50763e-268	3.47457e-267	0.287742	0.168385	266.459	Upregulation	0.10742
TRIM38	34.2276	1.01002	9.40071e-257	2.1113e-255	0.296947	0.18013	254.675	Upregulation	0.101002
HLA-DQA1	34.1017	1.22116	6.9524e-255	1.55283e-253	0.268232	0.151808	252.809	Upregulation	0.122116
SOCS1	33.9206	1.36454	3.30926e-252	7.31867e-251	0.229263	0.111218	250.136	Upregulation	0.136454
ETV7	33.9046	3.82372	5.70665e-252	1.25932e-250	0.132684	0.0127308	249.9	Upregulation	0.382372
JADE2	33.5558	1.02924	7.40215e-247	1.61239e-245	0.287563	0.172791	244.793	Upregulation	0.102924
TIGIT	33.3386	1.18067	1.06747e-243	2.30296e-242	0.296793	0.185643	241.638	Upregulation	0.118067
EXOC2	33.0629	1.00972	1.01471e-239	2.16608e-238	0.275877	0.161618	237.664	Upregulation	0.100972
USP28	32.5007	1.02316	1.04182e-231	2.1803e-230	0.26501	0.152015	229.661	Upregulation	0.102316
EIF4E3	32.2267	1.1083	7.45963e-228	1.53419e-226	0.239849	0.126833	225.814	Upregulation	0.11083
EMG1	32.1286	1.07015	1.75906e-226	3.59586e-225	0.237266	0.123997	224.444	Upregulation	0.107015
STARD3NL	32.0352	1.02207	3.52997e-225	7.17974e-224	0.282039	0.173545	223.144	Upregulation	0.102207
APOL1	31.9341	1.83756	8.97029e-224	1.81177e-222	0.169326	0.0569356	221.742	Upregulation	0.183756
FGL2	30.3255	1.60326	5.29137e-202	9.95289e-201	0.180117	0.0740114	200.002	Upregulation	0.160326
ARL15	29.9684	1.06588	2.53391e-197	4.69214e-196	0.224685	0.118959	195.329	Upregulation	0.106588
TSNAX	29.9072	1.15476	1.58794e-196	2.92707e-195	0.209778	0.104439	194.534	Upregulation	0.115476
MOV10	29.1542	1.52146	7.39223e-187	1.31824e-185	0.173366	0.0708957	184.88	Upregulation	0.152146
APOL2	28.7093	1.2632	2.92104e-181	5.09685e-180	0.19776	0.097477	179.293	Upregulation	0.12632
UBA52	28.0095	1.20232	1.24511e-172	2.1002e-171	0.992048	0.986563	170.678	Upregulation	0.120232
TRGV2	27.9984	1.38026	1.69756e-172	2.861e-171	0.238826	0.144323	170.543	Upregulation	0.138026
PI4K2B	27.8842	1.59642	4.14919e-171	6.9639e-170	0.159942	0.0617309	169.157	Upregulation	0.159642
FCHSD2	27.8279	1.10694	1.99322e-170	3.33156e-169	0.217679	0.120675	168.477	Upregulation	0.110694
TDRD3	27.7321	1.21031	2.86369e-169	4.73572e-168	0.192211	0.0949089	167.325	Upregulation	0.121031
TYROBP	27.5102	1.90762	1.32467e-166	2.16413e-165	0.273652	0.189221	164.665	Upregulation	0.190762
CMTR1	27.1485	1.36616	2.63462e-162	4.22916e-161	0.173622	0.0782712	160.374	Upregulation	0.136616
SLC38A5	26.6515	1.36741	1.71895e-156	2.6643e-155	0.167843	0.0741088	154.574	Upregulation	0.136741
ODF3B	26.4025	1.96611	1.28397e-153	1.96011e-152	0.132198	0.0389226	151.708	Upregulation	0.196611
ANKFY1	26.26	1.19316	5.49084e-152	8.35714e-151	0.182111	0.0897484	150.078	Upregulation	0.119316
VRK2	26.0312	1.0052	2.1984e-149	3.30624e-148	0.216094	0.125884	147.481	Upregulation	0.10052
ENDOD1	25.9551	1.54027	1.59429e-148	2.39061e-147	0.151171	0.0597349	146.621	Upregulation	0.154027
LILRB1	25.7044	1.08216	1.04459e-145	1.54013e-144	0.19776	0.107932	143.812	Upregulation	0.108216
GCH1	25.6017	1.11115	1.46165e-144	2.14566e-143	0.193822	0.104463	142.668	Upregulation	0.111115
SPTLC2	25.1881	1.04801	5.40819e-140	7.75914e-139	0.196482	0.108492	138.11	Upregulation	0.104801
SMAGP	25.0691	1.20274	1.08077e-138	1.53968e-137	0.178378	0.0909168	136.813	Upregulation	0.120274
ACSL4	24.8392	1.0639	3.38329e-136	4.76957e-135	0.185947	0.0986089	134.322	Upregulation	0.10639
FXN	24.7452	1.04157	3.48847e-135	4.8974e-134	0.178992	0.0912333	133.31	Upregulation	0.104157
LYN	24.5303	1.40463	7.01906e-133	9.75924e-132	0.153933	0.067646	131.011	Upregulation	0.140463
TMED7	24.3524	1.38679	5.47014e-131	7.52302e-130	0.148972	0.0630332	129.124	Upregulation	0.138679
CCDC146	24.3513	1.5834	5.6222e-131	7.7269e-130	0.139255	0.0533817	129.112	Upregulation	0.15834
PARL	24.0086	1.15238	2.26031e-127	3.06283e-126	0.162064	0.0769446	125.514	Upregulation	0.115238
FASLG	23.712	1.25554	2.71433e-124	3.62232e-123	0.159686	0.0764091	122.441	Upregulation	0.125554
USP30-AS1	23.6445	1.56285	1.34548e-123	1.79085e-122	0.136775	0.0535521	121.747	Upregulation	0.156285
KLRC3	23.5816	1.23283	5.95847e-123	7.91519e-122	0.166155	0.0835899	121.102	Upregulation	0.123283
SETBP1	23.4381	1.58671	1.7496e-121	2.30451e-120	0.131993	0.0491462	119.637	Upregulation	0.158671
PTGDS	22.7573	3.06798	1.21452e-114	1.55327e-113	0.139844	0.0606112	112.809	Upregulation	0.306798
PDGFD	22.6066	1.27407	3.73524e-113	4.7352e-112	0.150251	0.0707253	111.325	Upregulation	0.127407
LAMP3	22.5389	3.67155	1.72441e-112	2.17246e-111	0.0903396	0.010613	110.663	Upregulation	0.367155
SBK1	22.4177	1.1088	2.64356e-111	3.30576e-110	0.162217	0.08331	109.481	Upregulation	0.11088
TENT5A	22.0812	1.44943	4.78795e-108	5.86069e-107	0.133502	0.0556455	106.232	Upregulation	0.144943
ABCF2	22.0323	1.2307	1.413e-107	1.72229e-106	0.143551	0.06565	105.764	Upregulation	0.12307
ECE1	21.6178	1.01552	1.2206e-103	1.45882e-102	0.175514	0.0999842	101.836	Upregulation	0.101552
TDRD7	21.4865	1.76345	2.08118e-102	2.46697e-101	0.11366	0.0377055	100.608	Upregulation	0.176345
MCOLN2	21.1396	1.06623	3.43685e-99	3.99906e-98	0.166002	0.0921704	97.398	Upregulation	0.106623
XIST	21.0598	1.2559	1.8597e-98	2.15156e-97	0.132479	0.0576293	96.6672	Upregulation	0.12559
RALB	20.942	1.28411	2.21931e-97	2.55013e-96	0.137721	0.0640191	95.5934	Upregulation	0.128411
PIK3AP1	20.8733	1.09412	9.36767e-97	1.07033e-95	0.154009	0.0804377	94.9705	Upregulation	0.109412
CNP	20.642	1.20589	1.15204e-94	1.29945e-93	0.139383	0.0665628	92.8862	Upregulation	0.120589
KLRC2	20.6179	1.32678	1.89502e-94	2.13511e-93	0.153498	0.0819712	92.6706	Upregulation	0.132678
C1GALT1C1	20.4149	1.09237	1.23187e-92	1.37571e-91	0.146134	0.0740844	90.8615	Upregulation	0.109237
BOLA2	20.4123	1.3987	1.3001e-92	1.45029e-91	0.119285	0.0468702	90.8385	Upregulation	0.13987
ATP10A	20.3259	1.14449	7.58966e-92	8.42473e-91	0.14419	0.0725752	90.0744	Upregulation	0.114449
RFX3-AS1	20.2442	1.05083	3.99481e-91	4.40299e-90	0.149407	0.0779061	89.3563	Upregulation	0.105083
EPDR1	20.2105	2.28022	7.91144e-91	8.67732e-90	0.0931012	0.0215425	89.0616	Upregulation	0.228022
RAB27B	20.197	1.33762	1.03967e-90	1.13847e-89	0.126982	0.0556942	88.9437	Upregulation	0.133762
TRIM34	20.1867	1.65037	1.28174e-90	1.40202e-89	0.110438	0.0390809	88.8532	Upregulation	0.165037
IFI27	20.108	4.58382	6.2839e-90	6.82936e-89	0.0835379	0.0125482	88.1656	Upregulation	0.458382
CD160	19.8438	1.2202	1.24716e-87	1.33677e-86	0.157103	0.0886652	85.8739	Upregulation	0.12202
LINC00299	19.7624	1.25021	6.27376e-87	6.6962e-86	0.127826	0.0579458	85.1742	Upregulation	0.125021
TRGV4	19.5739	1.81807	2.58057e-85	2.72561e-84	0.156899	0.0919514	83.5645	Upregulation	0.181807
MLKL	19.4785	1.36803	1.67005e-84	1.75385e-83	0.122405	0.0537468	82.756	Upregulation	0.136803
ACTG1	19.4408	1.32225	3.48826e-84	3.65006e-83	0.962949	0.969013	82.4377	Upregulation	0.132225
DUSP5	18.9382	1.4522	5.52547e-80	5.62487e-79	0.113276	0.0464321	78.2499	Upregulation	0.14522
BMPR2	18.4201	1.01375	9.05626e-76	8.96247e-75	0.141812	0.0769446	74.0476	Upregulation	0.101375
SLC39A3	17.9368	1.03059	6.08593e-72	5.87369e-71	0.132812	0.0694351	70.2311	Upregulation	0.103059
ATRIP	17.819	1.21109	5.03302e-71	4.82303e-70	0.118876	0.0559863	69.3167	Upregulation	0.121109
HSPA1A	17.7112	1.20165	3.43391e-70	3.27361e-69	0.175821	0.116232	68.485	Upregulation	0.120165
TREX1	17.588	2.45436	3.04471e-69	2.88763e-68	0.0777846	0.0154571	67.5395	Upregulation	0.245436
SGCD	17.2875	1.67821	5.84423e-67	5.45587e-66	0.094303	0.0331658	65.2631	Upregulation	0.167821
RNF31	17.224	1.06703	1.75502e-66	1.63313e-65	0.123964	0.0630698	64.787	Upregulation	0.106703
CHI3L2	17.1302	1.08132	8.83329e-66	8.1822e-65	0.125805	0.0654066	64.0871	Upregulation	0.108132
LGALS3BP	17.1045	1.33927	1.37488e-65	1.27064e-64	0.131329	0.0725996	63.896	Upregulation	0.133927
TRGV5	16.9089	1.95566	3.86994e-64	3.52506e-63	0.131635	0.0743035	62.4528	Upregulation	0.195566
KDM4A	16.8403	1.10021	1.23702e-63	1.12174e-62	0.117495	0.0578971	61.9501	Upregulation	0.110021
PRKCE	16.7141	1.35441	1.03535e-62	9.32186e-62	0.102843	0.0436936	61.0305	Upregulation	0.135441
NCR1	16.5884	1.13043	8.45078e-62	7.54499e-61	0.117342	0.0588099	60.1223	Upregulation	0.113043
CCL4L2	16.5355	1.06207	2.03553e-61	1.81097e-60	0.213051	0.156153	59.7421	Upregulation	0.106207
STIMATE	16.0197	1.56341	9.30545e-58	8.00467e-57	0.089419	0.0327155	56.0967	Upregulation	0.156341
SNX15	15.8728	1.2831	9.78439e-57	8.36339e-56	0.0989567	0.04272	55.0776	Upregulation	0.12831
SLCO4C1	15.1824	1.2337	4.62388e-52	3.78161e-51	0.0972947	0.0435111	50.4223	Upregulation	0.12337
GNGT2	14.8562	1.15162	6.33962e-50	5.07821e-49	0.102741	0.0503024	48.2943	Upregulation	0.115162
ST8SIA6	14.8123	1.39409	1.22032e-49	9.74812e-49	0.0884985	0.0360503	48.0111	Upregulation	0.139409
ERICH3	14.7527	5.3582	2.95697e-49	2.35188e-48	0.0538509	0.00153354	47.6286	Upregulation	0.53582
AIM2	14.6062	1.95069	2.56426e-48	2.01971e-47	0.0738724	0.0222363	46.6947	Upregulation	0.195069
KIR3DL2	14.5758	1.3219	4.00552e-48	3.14877e-47	0.107318	0.0566678	46.5019	Upregulation	0.13219
ZNF626	14.5114	1.07333	1.02633e-47	8.0121e-47	0.104684	0.0534304	46.0963	Upregulation	0.107333
L3HYPDH	14.4764	1.2774	1.70848e-47	1.33117e-46	0.0954025	0.0443509	45.8758	Upregulation	0.12774
PALLD	14.077	1.32005	5.2606e-45	4.00185e-44	0.0880127	0.0382167	43.3977	Upregulation	0.132005
NEXN	13.8758	2.59599	8.87819e-44	6.67363e-43	0.0613685	0.0122561	42.1756	Upregulation	0.259599
GPR141	13.6949	1.13701	1.08984e-42	8.08128e-42	0.0932801	0.0448134	41.0925	Upregulation	0.113701
SLC25A28	13.6554	1.09786	1.87451e-42	1.38641e-41	0.0959394	0.0476492	40.8581	Upregulation	0.109786
FANCA	13.5393	1.32463	9.16636e-42	6.72798e-41	0.0838959	0.0360016	40.1721	Upregulation	0.132463
PPM1L	13.5321	1.02737	1.01074e-41	7.416e-41	0.101463	0.0536495	40.1298	Upregulation	0.102737
TSC22D1	13.0581	1.03786	5.71505e-39	4.0766e-38	0.0963486	0.0501564	37.3897	Upregulation	0.103786
IPO4	12.9328	1.60012	2.94059e-38	2.07925e-37	0.0709318	0.025133	36.6821	Upregulation	0.160012
CCL3	12.8605	1.38822	7.51352e-38	5.29422e-37	0.0906976	0.045568	36.2762	Upregulation	0.138822
CXCR2	12.6071	1.4137	1.92998e-36	1.33667e-35	0.0751764	0.030549	34.874	Upregulation	0.14137
PGAP1	12.5561	1.63192	3.68042e-36	2.5403e-35	0.0712131	0.0268734	34.5951	Upregulation	0.163192
HOXB4	12.4831	1.14556	9.22915e-36	6.32062e-35	0.0842794	0.040091	34.1992	Upregulation	0.114556
MSRB2	12.2581	1.1654	1.52076e-34	1.02147e-33	0.0813389	0.0379246	32.9908	Upregulation	0.11654
CTBP2	11.9684	1.17034	5.2026e-33	3.43416e-32	0.0814667	0.0391539	31.4642	Upregulation	0.117034
KIR3DL1	11.8893	1.56926	1.34545e-32	8.8236e-32	0.0809809	0.0395068	31.0544	Upregulation	0.156926
UBFD1	11.7618	1.13166	6.1388e-32	3.98461e-31	0.0805718	0.0389591	30.3996	Upregulation	0.113166
TM4SF19	11.7507	1.22858	7.00231e-32	4.54074e-31	0.0781426	0.0366467	30.3429	Upregulation	0.122858
LINC00278	11.2582	1.07691	2.11081e-29	1.31612e-28	0.0820037	0.0422331	27.8807	Upregulation	0.107691
CMKLR1	11.2411	1.21507	2.56312e-29	1.5952e-28	0.0718523	0.0319974	27.7972	Upregulation	0.121507
LINC01505	11.2361	2.06542	2.71113e-29	1.68628e-28	0.0538509	0.0140331	27.7731	Upregulation	0.206542
TRGV8	11.1763	1.27363	5.324e-29	3.29324e-28	0.114708	0.076969	27.4824	Upregulation	0.127363
EPB41L4A	11.0801	1.25304	1.56705e-28	9.6256e-28	0.0701391	0.0308655	27.0166	Upregulation	0.125304
ANKS1A	10.9222	1.01937	9.02867e-28	5.50415e-27	0.0791398	0.0404318	26.2593	Upregulation	0.101937
FDX2	10.8226	1.04659	2.69153e-27	1.63053e-26	0.0774266	0.0391052	25.7877	Upregulation	0.104659
CDKL1	10.7519	1.07824	5.80532e-27	3.50116e-26	0.0756367	0.0375717	25.4558	Upregulation	0.107824
NCAM1	10.2109	1.04781	1.77187e-24	1.0282e-23	0.0766339	0.0405414	22.9879	Upregulation	0.104781
LINC02100	10.1444	1.18613	3.50787e-24	2.02342e-23	0.0673519	0.0314253	22.6939	Upregulation	0.118613
KIR2DL1	10.1314	2.07034	4.0102e-24	2.30792e-23	0.051703	0.0159196	22.6368	Upregulation	0.207034
LINC01260	10.1211	2.35743	4.45356e-24	2.56162e-23	0.0450292	0.00914037	22.5915	Upregulation	0.235743
C3AR1	9.85744	1.14575	6.36523e-23	3.59986e-22	0.0664826	0.0315836	21.4437	Upregulation	0.114575
PKD2	9.70535	1.05503	2.86089e-22	1.60144e-21	0.0689373	0.0345654	20.7955	Upregulation	0.105503
DIABLO	9.66571	1.0252	4.21692e-22	2.35205e-21	0.0697811	0.0355391	20.6286	Upregulation	0.10252
TMEM187	9.31586	1.01983	1.20964e-20	6.57675e-20	0.0683748	0.0354052	19.182	Upregulation	0.101983
KIAA1671	9.27084	1.14426	1.84688e-20	1.00038e-19	0.0618799	0.0290277	18.9998	Upregulation	0.114426
PELI2	9.18456	1.07015	4.1321e-20	2.22687e-19	0.0659456	0.0334335	18.6523	Upregulation	0.107015
PDGFRB	9.07449	1.67249	1.14212e-19	6.10315e-19	0.0475862	0.0154084	18.2144	Upregulation	0.167249
ATL1	8.98034	1.25501	2.69923e-19	1.43032e-18	0.0595786	0.0278593	17.8446	Upregulation	0.125501
LINC02086	8.88296	1.93909	6.51052e-19	3.42305e-18	0.0432904	0.0117936	17.4656	Upregulation	0.193909
HCG17	8.86114	1.01879	7.92003e-19	4.15013e-18	0.0620078	0.0305369	17.3819	Upregulation	0.101879
C17orf67	8.78502	1.00539	1.56332e-18	8.14759e-18	0.0655365	0.0344559	17.089	Upregulation	0.100539
UNC93B1	8.7838	1.06814	1.58043e-18	8.23465e-18	0.0630817	0.0320095	17.0844	Upregulation	0.106814
PLEKHO2	8.67974	1.14581	3.96657e-18	2.04987e-17	0.0584024	0.0276523	16.6883	Upregulation	0.114581
ARSB	8.59292	1.06436	8.47854e-18	4.35603e-17	0.0614452	0.0310237	16.3609	Upregulation	0.106436
NRIR	8.4117	4.18589	4.04117e-17	2.05127e-16	0.0317071	0.00187432	15.688	Upregulation	0.418589
TLR3	8.39708	1.68416	4.57708e-17	2.32096e-16	0.0439296	0.0141548	15.6343	Upregulation	0.168416
CPEB3	8.28337	1.05715	1.19736e-16	6.00992e-16	0.0581722	0.0288086	15.2211	Upregulation	0.105715
TRBV28	8.18548	2.0415	2.71231e-16	1.35268e-15	0.0841004	0.0570695	14.8688	Upregulation	0.20415
TSHZ3	8.15275	1.50261	3.55741e-16	1.76806e-15	0.046231	0.0173436	14.7525	Upregulation	0.150261
FAR2	8.08521	1.13347	6.20592e-16	3.06857e-15	0.0541066	0.0254372	14.5131	Upregulation	0.113347
FANCL	7.82405	1.16198	5.11504e-15	2.47363e-14	0.0533139	0.025632	13.6067	Upregulation	0.116198
GOLM1	7.81761	1.22664	5.38363e-15	2.5998e-14	0.0527769	0.0251451	13.5851	Upregulation	0.122664
PIK3R3	7.64227	1.13998	2.13432e-14	1.014e-13	0.0513194	0.0242445	12.994	Upregulation	0.113998
BCL2L14	7.55241	3.49709	4.27264e-14	2.01104e-13	0.0302496	0.00348089	12.6966	Upregulation	0.349709
FCGR3B	7.28224	1.61826	3.28319e-13	1.5075e-12	0.0392247	0.0134124	11.8217	Upregulation	0.161826
TRBV12-3	7.26145	1.93048	3.8297e-13	1.75644e-12	0.0385087	0.0128525	11.7554	Upregulation	0.193048
SLFN12	7.20137	1.01119	5.96112e-13	2.72044e-12	0.0521632	0.02663	11.5654	Upregulation	0.101119
LY6E-DT	6.99131	1.79623	2.72329e-12	1.22081e-11	0.0359006	0.0111242	10.9134	Upregulation	0.179623
TRAV12-2	6.95239	1.12267	3.59147e-12	1.60432e-11	0.0701135	0.0460305	10.7947	Upregulation	0.112267
B3GAT1	6.66421	1.01706	2.6609e-11	1.16148e-10	0.0478674	0.0242445	9.93499	Upregulation	0.101706
SPAG6	6.58659	1.49419	4.50038e-11	1.9493e-10	0.0372814	0.0139357	9.71012	Upregulation	0.149419
WDR92	6.47258	1.01397	9.63456e-11	4.13423e-10	0.0476117	0.0246948	9.38361	Upregulation	0.101397
RASGRP3	6.41329	1.60071	1.42416e-10	6.0815e-10	0.0346988	0.011964	9.21599	Upregulation	0.160071
CCR1	6.19618	1.17784	5.78486e-10	2.41678e-09	0.0433415	0.021433	8.61676	Upregulation	0.117784
TRDV1	6.07545	1.30825	1.23644e-09	5.09618e-09	0.0629027	0.0420384	8.29275	Upregulation	0.130825
CHODL	5.97023	1.44223	2.36921e-09	9.67259e-09	0.035517	0.0143739	8.01446	Upregulation	0.144223
LINC01814	5.91916	1.07424	3.23595e-09	1.31423e-08	0.0418329	0.0208731	7.88133	Upregulation	0.107424
PIK3R2	5.85513	1.04599	4.76624e-09	1.92531e-08	0.041884	0.0211409	7.7155	Upregulation	0.104599
FSD1L	5.79215	1.24048	6.94922e-09	2.79431e-08	0.0363353	0.0157979	7.55373	Upregulation	0.124048
TRGV9	5.7034	1.31598	1.17438e-08	4.68317e-08	0.203334	0.191631	7.32946	Upregulation	0.131598
LINC01146	5.68386	1.10101	1.31688e-08	5.23804e-08	0.0394293	0.0192909	7.28083	Upregulation	0.110101
RGPD8	5.5886	1.02558	2.28907e-08	9.02177e-08	0.0394293	0.0196074	7.04471	Upregulation	0.102558
HES4	5.46201	2.88649	4.70781e-08	1.82843e-07	0.0228342	0.00346871	6.73792	Upregulation	0.288649
TRDV3	5.36029	1.86565	8.30875e-08	3.19694e-07	0.033318	0.0144469	6.49527	Upregulation	0.186565
MDGA1	5.28269	1.00769	1.27304e-07	4.8549e-07	0.0375882	0.0188528	6.31382	Upregulation	0.100769
SOBP	5.10952	3.07508	3.22973e-07	1.2132e-06	0.0207374	0.00261675	5.91607	Upregulation	0.307508
HDX	5.06665	1.85027	4.04887e-07	1.51444e-06	0.0256981	0.00774071	5.81975	Upregulation	0.185027
ATP1A3	4.86754	1.04903	1.12995e-06	4.13784e-06	0.035159	0.0179156	5.38323	Upregulation	0.104903
MYO3B	4.86396	1.13998	1.1506e-06	4.21116e-06	0.0340595	0.0168446	5.3756	Upregulation	0.113998
ZCWPW2	4.79635	1.04373	1.61587e-06	5.87477e-06	0.0337783	0.0167715	5.23101	Upregulation	0.104373
LEXM	4.76172	1.00769	1.91946e-06	6.9511e-06	0.0336504	0.0167594	5.15795	Upregulation	0.100769
CXCR1	4.715	1.28063	2.4171e-06	8.71273e-06	0.0293802	0.0126699	5.05985	Upregulation	0.128063
SLX1B	4.54891	1.03296	5.39236e-06	1.91344e-05	0.0328066	0.0166863	4.71818	Upregulation	0.103296
TRAV21	4.41647	1.20318	1.00325e-05	3.51139e-05	0.0629027	0.048209	4.45452	Upregulation	0.120318
C7orf25	4.35725	1.01257	1.31705e-05	4.57724e-05	0.0316815	0.016236	4.3394	Upregulation	0.101257
CD274	4.22507	1.25495	2.38862e-05	8.19035e-05	0.0263118	0.0113311	4.0867	Upregulation	0.125495
ZNF709	4.11461	1.09361	3.87841e-05	0.000131276	0.0284341	0.0138505	3.88181	Upregulation	0.109361
LINC01918	4.10574	2.80479	4.03026e-05	0.000136189	0.0170809	0.00251938	3.86586	Upregulation	0.280479
MEF2B	4.08983	1.09491	4.31685e-05	0.000145605	0.0271811	0.0126699	3.83682	Upregulation	0.109491
SLCO5A1	4.08078	1.38347	4.48852e-05	0.00015122	0.0236013	0.0091282	3.82039	Upregulation	0.138347
TMOD1	3.96875	1.15702	7.22494e-05	0.000240649	0.0253145	0.0112338	3.61862	Upregulation	0.115702
APOBEC3A	3.73031	2.44121	0.000191245	0.000620573	0.0169019	0.00367562	3.20721	Upregulation	0.244121
HBB	-3.7255	3.3296	0.000194925	0.000632009	0.0186918	0.0318878	3.19928	Upregulation	0.33296
TAS2R14	3.71829	1.20975	0.000200576	0.0006495	0.0232433	0.0100532	3.18742	Upregulation	0.120975
UPK3BL1	3.69475	1.22799	0.000220101	0.000710793	0.0229876	0.00988279	3.14826	Upregulation	0.122799
OTOF	3.68046	2.14231	0.000232812	0.000751125	0.0189475	0.00591507	3.12429	Upregulation	0.214231
BATF3	3.64951	2.61309	0.000262744	0.000844199	0.0155723	0.00262892	3.07356	Upregulation	0.261309
BNC2	3.53857	1.05218	0.000402304	0.00127781	0.0243173	0.0117693	2.89353	Upregulation	0.105218
TRBV5-6	3.53718	1.40165	0.000404431	0.00128436	0.032781	0.0204715	2.89131	Upregulation	0.140165
CPT1B	3.51197	1.24298	0.000444795	0.00140924	0.021658	0.00920122	2.85102	Upregulation	0.124298
IL7	3.50681	1.24731	0.000453521	0.00143531	0.0230132	0.0105887	2.84305	Upregulation	0.124731
STS	3.43932	1.14508	0.000583177	0.00183277	0.0223739	0.0101749	2.73689	Upregulation	0.114508
LINC02422	3.2529	1.29844	0.00114234	0.00351003	0.0197146	0.00817886	2.45469	Upregulation	0.129844
CARMIL3	3.14907	1.09279	0.0016379	0.00496271	0.0205585	0.00938379	2.30428	Upregulation	0.109279
DAB2	3.09675	1.11094	0.00195657	0.00589386	0.0210699	0.0100897	2.2296	Upregulation	0.111094
LINGO2	3.07711	2.02697	0.0020902	0.00627585	0.0150609	0.00415029	2.20233	Upregulation	0.202697
VIT	3.06047	1.94679	0.0022099	0.00661858	0.0148819	0.00402858	2.17924	Upregulation	0.194679
TM6SF1	2.96855	1.3439	0.00299204	0.0088654	0.0177202	0.00719302	2.0523	Upregulation	0.13439
TRBV12-4	2.95742	1.21652	0.00310224	0.00917583	0.0297382	0.0194126	2.03735	Upregulation	0.121652

## Sheet: S5
Table S5 Specific upregulated DEGs from severe patients in CD8+T cells
names	scores	logfoldchanges	pvals	pvals_adj	pct_nz_group	pct_nz_reference	log(pvalue)	Signature	size
RAC2	39.8438	1.93912	0	0	0.950494	0.91277	inf	Upregulation	0.193912
TXN	37.6968	1.19546	0	0	0.587988	0.454347	inf	Upregulation	0.119546
ID2	37.7028	1.01941	0	0	0.696204	0.561657	inf	Upregulation	0.101941
NDUFB9	37.7466	1.10242	0	0	0.735985	0.636411	inf	Upregulation	0.110242
FAU	38.143	5.04889	0	0	0.9987	0.998001	inf	Upregulation	0.504889
HNRNPA2B1	38.1717	2.17046	0	0	0.966147	0.932478	inf	Upregulation	0.217046
SMYD3	38.2102	1.2316	0	0	0.384971	0.21999	inf	Upregulation	0.12316
STK17A	38.4715	1.00838	0	0	0.711128	0.584736	inf	Upregulation	0.100838
ELOB	38.5349	1.2051	0	0	0.830577	0.765967	inf	Upregulation	0.12051
SSH2	39.152	1.01599	0	0	0.559906	0.408463	inf	Upregulation	0.101599
VKORC1	39.7858	1.292	0	0	0.356734	0.180692	inf	Upregulation	0.1292
MYO1F	39.6133	1.03699	0	0	0.613001	0.471595	inf	Upregulation	0.103699
ATP5PB	39.5278	1.09903	0	0	0.680031	0.561921	inf	Upregulation	0.109903
MAP2K2	38.7193	1.11622	0	0	0.413105	0.244088	inf	Upregulation	0.111622
PSMB4	39.0697	1.09633	0	0	0.497244	0.341539	inf	Upregulation	0.109633
TPT1	38.6963	11.2675	0	0	0.999428	0.998363	inf	Upregulation	1.12675
SRSF9	54.7179	1.31409	0	0	0.654446	0.440617	inf	Upregulation	0.131409
CFL1	51.366	5.48844	0	0	0.989808	0.979773	inf	Upregulation	0.548844
BAX	51.4308	1.52566	0	0	0.63999	0.46106	inf	Upregulation	0.152566
CD3D	52.0047	2.43182	0	0	0.928705	0.90055	inf	Upregulation	0.243182
SMAP2	52.1964	1.3207	0	0	0.601092	0.397232	inf	Upregulation	0.13207
SERF2	52.3677	3.31007	0	0	0.986219	0.973177	inf	Upregulation	0.331007
PPIB	52.8504	2.14731	0	0	0.929485	0.869905	inf	Upregulation	0.214731
BTG1	53.2531	2.98856	0	0	0.967707	0.916367	inf	Upregulation	0.298856
ARL6IP5	53.5245	1.4164	0	0	0.881643	0.764448	inf	Upregulation	0.14164
CLIC1	58.401	2.81396	0	0	0.903536	0.796249	inf	Upregulation	0.281395
MYL12B	58.3464	1.97497	0	0	0.955122	0.896561	inf	Upregulation	0.197497
VAMP2	58.2248	1.21933	0	0	0.798804	0.609471	inf	Upregulation	0.121933
CD48	58.1827	1.9379	0	0	0.957462	0.866328	inf	Upregulation	0.19379
VIM	57.9599	4.71434	0	0	0.956266	0.909174	inf	Upregulation	0.471435
S100A4	55.8854	8.96876	0	0	0.962715	0.909252	inf	Upregulation	0.896876
CD2	55.5148	1.80319	0	0	0.844722	0.717182	inf	Upregulation	0.180319
S100A6	54.8105	4.06453	0	0	0.979979	0.945247	inf	Upregulation	0.406453
TRBC2	60.1626	1.78952	0	0	0.807124	0.642487	inf	Upregulation	0.178952
GSTP1	54.5318	1.77161	0	0	0.807384	0.679011	inf	Upregulation	0.177161
SH3BGRL3	54.1587	6.60244	0	0	0.993864	0.983301	inf	Upregulation	0.660244
IFITM2	54.0731	2.66887	0	0	0.943994	0.847081	inf	Upregulation	0.266887
EVI2B	53.7676	1.33623	0	0	0.59428	0.382229	inf	Upregulation	0.133623
ARL6IP1	53.7474	1.23747	0	0	0.685491	0.47822	inf	Upregulation	0.123747
FKBP5	53.7102	1.63138	0	0	0.535205	0.324379	inf	Upregulation	0.163138
ARPC3	53.6004	2.32632	0	0	0.94909	0.895522	inf	Upregulation	0.232632
PCBP1	59.6097	1.79676	0	0	0.938794	0.77562	inf	Upregulation	0.179676
YPEL3	59.9596	1.44081	0	0	0.639314	0.402358	inf	Upregulation	0.144081
NME2	59.9238	2.12384	0	0	0.831929	0.699954	inf	Upregulation	0.212384
BLOC1S1	59.8703	1.47841	0	0	0.651274	0.416107	inf	Upregulation	0.147841
IQGAP2	59.0246	1.40357	0	0	0.682007	0.452818	inf	Upregulation	0.140357
PSMA2	59.4656	1.44693	0	0	0.59116	0.327486	inf	Upregulation	0.144693
IL32	59.0085	8.45228	0	0	0.988456	0.978881	inf	Upregulation	0.845228
EMP3	47.6562	2.05093	0	0	0.95247	0.899697	inf	Upregulation	0.205093
CD63	45.7994	1.18881	0	0	0.629433	0.460795	inf	Upregulation	0.118881
UBE2V1	45.9665	1.0644	0	0	0.616485	0.438363	inf	Upregulation	0.10644
CRIP1	46.1553	1.69394	0	0	0.802184	0.677845	inf	Upregulation	0.169394
B2M	46.2171	23.5372	0	0	1	1	inf	Upregulation	2.35372
PTPRC	46.2517	2.76463	0	0	0.986011	0.963956	inf	Upregulation	0.276463
NDUFA7	46.6035	1.45063	0	0	0.412376	0.20726	inf	Upregulation	0.145063
HLA-DRB1	46.6884	1.70149	0	0	0.609828	0.432267	inf	Upregulation	0.170149
GPS2	47.0462	1.12528	0	0	0.517941	0.317951	inf	Upregulation	0.112528
SOD1	40.5719	1.03949	0	0	0.824753	0.730775	inf	Upregulation	0.103949
COMMD7	40.5407	1.19012	0	0	0.387676	0.207279	inf	Upregulation	0.119012
PPP1CA	40.3689	1.30445	0	0	0.804368	0.712135	inf	Upregulation	0.130445
ERH	40.2378	1.0026	0	0	0.681955	0.548613	inf	Upregulation	0.10026
DUT	40.0809	1.35699	0	0	0.492564	0.32927	inf	Upregulation	0.135699
PITPNC1	40.073	1.01219	0	0	0.570879	0.416548	inf	Upregulation	0.101219
PSME1	39.9804	1.91538	0	0	0.957462	0.91475	inf	Upregulation	0.191538
CSTB	39.851	1.05305	0	0	0.647062	0.516145	inf	Upregulation	0.105305
S100A11	40.9504	1.37262	0	0	0.778419	0.645613	inf	Upregulation	0.137262
GZMA	47.5971	4.57572	0	0	0.780187	0.72269	inf	Upregulation	0.457572
CD96	47.5915	1.22875	0	0	0.732605	0.581854	inf	Upregulation	0.122875
C17orf49	47.5585	1.51774	0	0	0.436349	0.231574	inf	Upregulation	0.151774
APBB1IP	47.3685	1.14139	0	0	0.766251	0.621642	inf	Upregulation	0.114139
PRDX2	47.3236	1.30763	0	0	0.626937	0.466705	inf	Upregulation	0.130763
HLA-DPB1	47.3027	1.60628	0	0	0.781591	0.654208	inf	Upregulation	0.160628
ACTB	47.0511	24.8519	0	0	0.999792	0.999236	inf	Upregulation	2.48519
TRAF3IP3	49.4589	1.27837	0	0	0.836089	0.702022	inf	Upregulation	0.127837
TRAPPC1	49.3903	1.25529	0	0	0.74805	0.599906	inf	Upregulation	0.125529
SRP14	48.6822	1.73232	0	0	0.95221	0.914515	inf	Upregulation	0.173232
TRIR	48.5843	1.22857	0	0	0.855382	0.733235	inf	Upregulation	0.122857
GIMAP4	48.2348	1.46259	0	0	0.818097	0.67417	inf	Upregulation	0.146259
S100A10	48.073	2.66901	0	0	0.94571	0.89516	inf	Upregulation	0.266901
TXNL4A	48.035	1.22053	0	0	0.547218	0.348919	inf	Upregulation	0.122053
PPIA	47.9442	4.35274	0	0	0.988508	0.979057	inf	Upregulation	0.435274
GABARAP	50.8463	1.3016	0	0	0.899948	0.815388	inf	Upregulation	0.13016
NEDD8	50.8416	1.19777	0	0	0.750026	0.593712	inf	Upregulation	0.119777
BCL11B	50.8215	1.24009	0	0	0.64103	0.444792	inf	Upregulation	0.124009
CELF2	50.4848	1.28367	0	0	0.776599	0.628051	inf	Upregulation	0.128367
IMP3	50.1197	1.13261	0	0	0.549714	0.337286	inf	Upregulation	0.113261
RABGAP1L	50.0789	1.2533	0	0	0.652418	0.464901	inf	Upregulation	0.12533
PTPRCAP	49.9263	2.24168	0	0	0.953458	0.905616	inf	Upregulation	0.224168
UQCR11	49.6299	1.31839	0	0	0.866771	0.770974	inf	Upregulation	0.131839
OAZ1	43.5772	1.82074	0	0	0.957722	0.925118	inf	Upregulation	0.182074
PRR13	43.5499	1.0307	0	0	0.837285	0.72071	inf	Upregulation	0.10307
PSMB3	43.525	1.16657	0	0	0.715237	0.575837	inf	Upregulation	0.116657
TSPO	43.3691	1.15131	0	0	0.64311	0.503562	inf	Upregulation	0.115131
DOCK10	43.3369	1.1354	0	0	0.581955	0.411756	inf	Upregulation	0.11354
GIMAP1	43.2925	1.03399	0	0	0.613313	0.446154	inf	Upregulation	0.103399
CTSD	43.0911	1.16145	0	0	0.45091	0.262287	inf	Upregulation	0.116145
ARPC2	43.0756	2.38207	0	0	0.951326	0.915563	inf	Upregulation	0.238207
ATP5F1D	44.2765	1.22661	0	0	0.796412	0.68151	inf	Upregulation	0.122661
UBB	44.2443	1.66622	0	0	0.94129	0.890485	inf	Upregulation	0.166622
TRAPPC5	44.1915	1.17452	0	0	0.512949	0.333386	inf	Upregulation	0.117452
ATXN1	44.0583	1.37014	0	0	0.443162	0.258043	inf	Upregulation	0.137014
PSMA1	43.7202	1.17862	0	0	0.621113	0.468704	inf	Upregulation	0.117862
YBX1	43.6188	1.67793	0	0	0.911908	0.840544	inf	Upregulation	0.167793
HCST	43.6121	2.18391	0	0	0.967811	0.934174	inf	Upregulation	0.218391
HNRNPA1	43.6017	1.95303	0	0	0.93869	0.879695	inf	Upregulation	0.195303
DOCK8	45.1208	1.1014	0	0	0.626417	0.457855	inf	Upregulation	0.11014
THEMIS	45.1163	1.21463	0	0	0.623245	0.457679	inf	Upregulation	0.121463
TAF10	44.8044	1.12691	0	0	0.520957	0.330191	inf	Upregulation	0.112691
PSMB10	44.6875	1.26096	0	0	0.806448	0.674307	inf	Upregulation	0.126096
LDHB	44.604	2.29922	0	0	0.867915	0.783048	inf	Upregulation	0.229922
PSMA7	44.4147	1.30732	0	0	0.823297	0.724111	inf	Upregulation	0.130732
CD53	44.3457	1.0838	0	0	0.843422	0.725757	inf	Upregulation	0.10838
ATP5MF	44.3026	1.27941	0	0	0.738638	0.616605	inf	Upregulation	0.127941
NDUFB10	45.6964	1.13607	0	0	0.686947	0.547505	inf	Upregulation	0.113607
RABAC1	45.5916	1.04336	0	0	0.728705	0.592095	inf	Upregulation	0.104336
CKLF	45.5453	1.20343	0	0	0.589704	0.420684	inf	Upregulation	0.120343
CD3E	45.4486	2.32322	0	0	0.967915	0.973824	inf	Upregulation	0.232322
PRKCB	45.4197	1.08983	0	0	0.587415	0.405837	inf	Upregulation	0.108983
COX8A	45.4063	1.62205	0	0	0.79558	0.69328	inf	Upregulation	0.162205
TPI1	45.2348	1.38696	0	0	0.797972	0.689321	inf	Upregulation	0.138696
CAPZB	45.2206	1.4303	0	0	0.863547	0.780863	inf	Upregulation	0.14303
TXNIP	64.6602	6.70409	0	0	0.99012	0.936829	inf	Upregulation	0.670409
TMBIM4	63.8361	1.41917	0	0	0.669579	0.415745	inf	Upregulation	0.141917
HMGB1	61.8949	3.20145	0	0	0.962142	0.906342	inf	Upregulation	0.320145
SKAP1	61.601	1.60959	0	0	0.829485	0.660627	inf	Upregulation	0.160959
NAP1L1	61.2078	1.98772	0	0	0.803068	0.636185	inf	Upregulation	0.198772
ARPC4	60.7471	1.47137	0	0	0.660946	0.414059	inf	Upregulation	0.147137
MZT2B	60.2571	1.59125	0	0	0.727665	0.507482	inf	Upregulation	0.159125
MYL6	60.1868	4.18355	0	0	0.980239	0.952509	inf	Upregulation	0.418355
ARHGDIB	69.8809	4.90495	0	0	0.991888	0.98042	inf	Upregulation	0.490495
CNPY2	40.9074	1.20266	0	0	0.4013	0.222822	inf	Upregulation	0.120266
COPS9	40.89	1.06257	0	0	0.643058	0.511245	inf	Upregulation	0.106257
MIF	40.8283	1.63167	0	0	0.904784	0.857528	inf	Upregulation	0.163167
NDUFV2	40.7476	1.06712	0	0	0.60546	0.456777	inf	Upregulation	0.106712
PRDX1	40.7221	1.13953	0	0	0.59818	0.451838	inf	Upregulation	0.113953
TRAC	40.6829	1.16829	0	0	0.572803	0.426574	inf	Upregulation	0.116829
FTL	40.6387	3.09551	0	0	0.993032	0.988044	inf	Upregulation	0.309551
SRM	41.3304	1.42263	0	0	0.370983	0.190933	inf	Upregulation	0.142263
CHMP4A	41.3	1.00121	0	0	0.477899	0.297567	inf	Upregulation	0.100121
JPT1	41.2892	1.29043	0	0	0.516901	0.354426	inf	Upregulation	0.129043
NOP10	41.2362	1.09648	0	0	0.593812	0.444008	inf	Upregulation	0.109648
SDHAF2	41.2268	1.14422	0	0	0.415809	0.234592	inf	Upregulation	0.114422
COX5A	41.1247	1.22859	0	0	0.684035	0.558883	inf	Upregulation	0.122859
MZT2A	41.1225	1.1398	0	0	0.536037	0.373291	inf	Upregulation	0.11398
SUMO2	41.0566	1.25077	0	0	0.898284	0.841113	inf	Upregulation	0.125077
RIPOR2	42.8796	1.26142	0	0	0.824285	0.715644	inf	Upregulation	0.126142
YWHAB	42.7109	1.477	0	0	0.930941	0.876138	inf	Upregulation	0.1477
TRMT112	42.621	1.02132	0	0	0.752626	0.633765	inf	Upregulation	0.102132
CALM1	42.5039	2.78951	0	0	0.988196	0.97696	inf	Upregulation	0.278951
FXYD5	42.2421	1.71839	0	0	0.94441	0.907792	inf	Upregulation	0.171839
CHCHD10	41.9812	1.084	0	0	0.540458	0.374624	inf	Upregulation	0.1084
TMA7	41.6534	1.86741	0	0	0.96157	0.9373	inf	Upregulation	0.186741
PYCARD	41.5235	1.23221	0	0	0.489392	0.325977	inf	Upregulation	0.123221
CYBA	78.2277	4.1069	0	0	0.972335	0.860321	inf	Upregulation	0.41069
LIME1	77.7923	2.43533	0	0	0.800832	0.579581	inf	Upregulation	0.243533
ARPC1B	77.5145	3.01339	0	0	0.91144	0.757823	inf	Upregulation	0.301339
PFN1	75.886	16.3826	0	0	0.999376	0.988495	inf	Upregulation	1.63826
EEF1G	73.3778	3.36026	0	0	0.925429	0.793171	inf	Upregulation	0.336026
CSNK2B	72.3288	1.70914	0	0	0.713105	0.430954	inf	Upregulation	0.170914
ARHGAP15	71.6453	2.16602	0	0	0.828861	0.624112	inf	Upregulation	0.216602
MYL12A	70.7332	4.33693	0	0	0.993708	0.960927	inf	Upregulation	0.433693
KLF2	100.661	4.2304	0	0	0.959698	0.718447	inf	Upregulation	0.42304
EIF4A1	68.5819	1.90232	0	0	0.750754	0.490803	inf	Upregulation	0.190232
NDUFA11	68.3594	1.64633	0	0	0.721841	0.467538	inf	Upregulation	0.164633
NDUFC2	68.0959	1.64114	0	0	0.63999	0.355445	inf	Upregulation	0.164114
GMFG	66.6834	2.29095	0	0	0.913677	0.802922	inf	Upregulation	0.229095
KLRK1	66.6776	1.60716	0	0	0.732293	0.448477	inf	Upregulation	0.160716
ECH1	66.2706	1.55149	0	0	0.674883	0.428612	inf	Upregulation	0.155149
GAPDH	65.6927	8.41779	0	0	0.989132	0.969561	inf	Upregulation	0.841779
NDUFA13	81.5313	1.98097	0	0	0.828757	0.530424	inf	Upregulation	0.198097
IL2RG	90.7832	3.40686	0	0	0.954342	0.669897	inf	Upregulation	0.340686
RNASEK	84.0489	2.15443	0	0	0.869267	0.607746	inf	Upregulation	0.215443
NDUFB8	81.69	1.94446	0	0	0.739054	0.408169	inf	Upregulation	0.194446
GIMAP5	79.671	1.92982	0	0	0.715601	0.395831	inf	Upregulation	0.192982
GIMAP7	80.7706	3.11374	0	0	0.942278	0.778119	inf	Upregulation	0.311374
ATP5PO	79.068	1.94798	0	0	0.724441	0.40568	inf	Upregulation	0.194798
MALAT1	37.5343	31.01	2.54478e-308	2.13026e-306	0.999948	0.999863	305.672	Upregulation	3.101
ATP5F1E	37.4146	2.6444	2.26356e-306	1.88704e-304	0.973739	0.9618	303.724	Upregulation	0.26444
CHST11	37.2057	1.10582	5.51872e-303	4.58189e-301	0.405512	0.244284	300.339	Upregulation	0.110582
HLA-DPA1	37.0575	1.16428	1.36122e-300	1.11642e-298	0.731721	0.618986	297.952	Upregulation	0.116428
PYHIN1	37.0532	1.00023	1.59556e-300	1.30334e-298	0.619085	0.479004	297.885	Upregulation	0.100023
PARK7	36.9888	1.04137	1.73304e-299	1.40432e-297	0.721841	0.625337	296.853	Upregulation	0.104137
UBA52	36.9884	3.23709	1.76068e-299	1.42103e-297	0.991992	0.987642	296.847	Upregulation	0.323709
COX7A2	36.5681	1.11307	9.19037e-293	7.21622e-291	0.812376	0.736782	290.142	Upregulation	0.111307
TNFSF12	36.5643	1.23519	1.0559e-292	8.25887e-291	0.331825	0.168795	290.083	Upregulation	0.123519
ACAA2	36.56	1.1438	1.23778e-292	9.64418e-291	0.415497	0.262473	290.016	Upregulation	0.11438
BCL2	36.4594	1.29805	4.87351e-291	3.78267e-289	0.417889	0.265364	288.422	Upregulation	0.129805
RAN	36.3253	1.2626	6.456e-289	4.97284e-287	0.823141	0.74521	286.303	Upregulation	0.12626
COX6C	36.0304	1.28299	2.79172e-284	2.10241e-282	0.858866	0.802099	281.677	Upregulation	0.128299
HNRNPAB	36.0011	1.10377	8.04875e-284	6.03894e-282	0.423765	0.2695	281.219	Upregulation	0.110377
RAB4B	35.8278	1.11965	4.07699e-281	3.02534e-279	0.356058	0.196999	278.519	Upregulation	0.111965
NDUFB11	35.4015	1.06387	1.62051e-274	1.17244e-272	0.761102	0.681069	271.931	Upregulation	0.106387
ITM2A	35.3764	1.0863	3.93929e-274	2.83993e-272	0.589756	0.463314	271.547	Upregulation	0.10863
IFNAR2	35.3658	1.22907	5.73961e-274	4.12316e-272	0.324701	0.167442	271.385	Upregulation	0.122907
ATP5F1C	35.2937	1.04468	7.33798e-273	5.25275e-271	0.628861	0.517517	270.28	Upregulation	0.104468
ATP5MC2	35.2565	1.77082	2.72907e-272	1.94667e-270	0.949558	0.923139	269.711	Upregulation	0.177082
HOPX	35.2401	1.32738	4.86946e-272	3.46125e-270	0.541082	0.422918	269.461	Upregulation	0.132738
BABAM1	34.7967	1.03593	2.72962e-265	1.88084e-263	0.393396	0.244872	262.726	Upregulation	0.103593
DYNLL1	34.7516	1.09755	1.30918e-264	8.99028e-263	0.564691	0.44047	262.046	Upregulation	0.109755
COX7C	34.7361	1.63057	2.2434e-264	1.53536e-262	0.939314	0.913976	261.814	Upregulation	0.163057
NENF	34.7145	1.13199	4.75364e-264	3.23152e-262	0.357722	0.206446	261.491	Upregulation	0.113199
EIF3K	34.545	1.29622	1.69325e-261	1.14339e-259	0.901352	0.868298	258.942	Upregulation	0.129622
INPP4B	34.2956	1.21786	9.11241e-258	5.97408e-256	0.399688	0.257269	255.224	Upregulation	0.121786
LYAR	34.2158	1.18202	1.40826e-256	9.11456e-255	0.647998	0.547084	254.04	Upregulation	0.118202
ATP5MC3	34.1025	1.13977	6.76249e-255	4.33527e-253	0.738066	0.657814	252.363	Upregulation	0.113977
GLRX5	33.789	1.22128	2.86201e-250	1.78396e-248	0.328653	0.180378	247.749	Upregulation	0.122128
PMF1	33.6837	1.29971	1.00188e-248	6.18782e-247	0.296984	0.146882	246.208	Upregulation	0.129971
ENO1	33.6754	1.18858	1.32443e-248	8.15512e-247	0.770099	0.690879	246.089	Upregulation	0.118858
CCL5	33.2187	9.81233	5.78592e-242	3.49884e-240	0.819033	0.807087	239.456	Upregulation	0.981233
MBNL1	33.2036	1.08583	9.55035e-242	5.75807e-240	0.862975	0.797679	239.24	Upregulation	0.108583
ABHD14A	33.0394	1.26137	2.21041e-239	1.30931e-237	0.284503	0.135573	236.883	Upregulation	0.126137
MDFIC	32.9845	1.05485	1.35689e-238	7.99065e-237	0.357826	0.213365	236.097	Upregulation	0.105485
TALDO1	32.9317	1.03068	7.73946e-238	4.50534e-236	0.510764	0.38854	235.346	Upregulation	0.103068
ARPC1A	32.9	1.3059	2.19581e-237	1.27457e-235	0.275507	0.127204	234.895	Upregulation	0.13059
C12orf75	32.8542	1.04248	9.93035e-237	5.73131e-235	0.65013	0.551416	234.242	Upregulation	0.104248
RACK1	32.8525	4.07053	1.04978e-236	6.04161e-235	0.992616	0.991386	234.219	Upregulation	0.407053
PNRC1	32.7248	1.02001	6.93018e-235	3.96586e-233	0.923765	0.851961	232.402	Upregulation	0.102001
FAF1	32.6693	1.13068	4.25854e-234	2.4233e-232	0.331097	0.187111	231.616	Upregulation	0.113068
COX6B1	32.585	1.05364	6.68979e-233	3.77498e-231	0.842746	0.788879	230.423	Upregulation	0.105364
FYB1	32.3478	1.08231	1.49204e-229	8.19127e-228	0.868799	0.795465	227.087	Upregulation	0.108231
GYPC	32.1838	1.0829	2.97531e-227	1.6073e-225	0.727717	0.65362	224.794	Upregulation	0.10829
SIT1	32.1769	1.0906	3.71619e-227	2.0022e-225	0.418461	0.290217	224.698	Upregulation	0.10906
SNF8	31.696	1.00883	1.76392e-220	9.23347e-219	0.364015	0.226811	218.035	Upregulation	0.100883
HINT1	31.6833	1.61209	2.63663e-220	1.37662e-218	0.905824	0.879264	217.861	Upregulation	0.161209
CHCHD2	31.4946	1.31339	1.03128e-217	5.28904e-216	0.909048	0.8741	215.277	Upregulation	0.131339
HEBP2	31.355	1.09518	8.31262e-216	4.23108e-214	0.332761	0.195951	213.374	Upregulation	0.109518
GPR171	31.1996	1.1503	1.07825e-213	5.43365e-212	0.325533	0.189522	211.265	Upregulation	0.11503
ATP5MG	31.0458	1.48842	1.29826e-211	6.41468e-210	0.913625	0.888809	209.193	Upregulation	0.148842
CORO1B	30.9614	1.02656	1.78229e-210	8.78481e-209	0.435673	0.312178	208.056	Upregulation	0.102656
CD8B	30.7203	1.6678	3.04478e-207	1.4686e-205	0.66157	0.580375	204.833	Upregulation	0.16678
KLRC4	30.5826	1.1883	2.08467e-205	9.96018e-204	0.289132	0.152311	203.002	Upregulation	0.11883
COX6A1	30.4466	1.08195	1.32797e-203	6.31505e-202	0.837702	0.788791	201.2	Upregulation	0.108195
ETFB	30.27	1.04938	2.84699e-201	1.33505e-199	0.369059	0.242471	198.875	Upregulation	0.104938
HIVEP3	30.0417	1.08724	2.80489e-198	1.29434e-196	0.310296	0.177732	195.888	Upregulation	0.108724
HLA-DQA1	30.0292	1.27502	4.0835e-198	1.88008e-196	0.301144	0.168285	195.726	Upregulation	0.127502
LRRC8C	29.8531	1.21616	8.00147e-196	3.61817e-194	0.283879	0.15188	193.442	Upregulation	0.121616
CD99	29.8236	1.37502	1.93235e-195	8.699e-194	0.895788	0.84666	193.061	Upregulation	0.137502
AOAH	29.5857	1.03257	2.281e-192	9.93733e-191	0.450494	0.334464	190.003	Upregulation	0.103257
CD52	29.4338	3.52355	2.03196e-190	8.75816e-189	0.962559	0.945404	188.058	Upregulation	0.352355
TMSB10	29.3689	8.16424	1.36984e-189	5.86684e-188	0.998544	0.997383	187.232	Upregulation	0.816424
HMGB2	29.2075	1.57331	1.55733e-187	6.53177e-186	0.478991	0.368283	185.185	Upregulation	0.157331
PSME2	29.1354	1.24273	1.27882e-186	5.34152e-185	0.837285	0.758264	184.272	Upregulation	0.124273
LINC01934	28.8677	1.09753	3.04159e-183	1.22987e-181	0.314249	0.187072	180.91	Upregulation	0.109753
CORO1A	28.571	2.09892	1.54232e-179	6.07866e-178	0.948986	0.928529	177.216	Upregulation	0.209892
TXNDC17	28.3833	1.13102	3.25526e-177	1.2609e-175	0.34285	0.223391	174.899	Upregulation	0.113102
WWOX	27.975	1.17759	3.27555e-172	1.22882e-170	0.277951	0.154869	169.911	Upregulation	0.117759
SNRPD2	27.9656	1.08066	4.25983e-172	1.59217e-170	0.89272	0.860762	169.798	Upregulation	0.108066
VAV3	27.7693	1.0829	1.01905e-169	3.76027e-168	0.281799	0.15828	167.425	Upregulation	0.10829
CTSW	27.7069	1.91726	5.75802e-169	2.10552e-167	0.828445	0.819661	166.677	Upregulation	0.191726
BRI3	27.3724	1.0732	5.84252e-165	2.07645e-163	0.272127	0.150008	162.683	Upregulation	0.10732
USF2	27.3605	1.1462	8.11066e-165	2.87248e-163	0.265679	0.144903	162.542	Upregulation	0.11462
UTS2	26.9708	1.22852	3.2562e-160	1.12375e-158	0.264639	0.146902	157.949	Upregulation	0.122852
UQCRB	26.7454	1.06739	1.39607e-157	4.74524e-156	0.906292	0.878686	155.324	Upregulation	0.106739
PRDX3	26.6358	1.07864	2.61243e-156	8.86476e-155	0.308372	0.193246	154.052	Upregulation	0.107864
HLA-DRB5	26.3863	1.21094	1.96767e-153	6.56689e-152	0.497036	0.399604	151.183	Upregulation	0.121094
COMMD3	26.2946	1.13893	2.20965e-152	7.27854e-151	0.249298	0.131741	150.138	Upregulation	0.113893
HMGA1	26.246	1.03354	7.94946e-152	2.60162e-150	0.375247	0.268823	149.585	Upregulation	0.103354
ACTG1	25.8575	4.72521	2.00185e-147	6.33647e-146	0.972231	0.966082	145.198	Upregulation	0.472521
SLC25A6	25.8568	1.34291	2.04133e-147	6.45138e-146	0.89142	0.874021	145.19	Upregulation	0.134291
GLCCI1	25.7621	1.04523	2.36011e-146	7.37825e-145	0.2909	0.178369	144.132	Upregulation	0.104523
NSMCE2	25.5614	1.00082	4.09726e-144	1.25381e-142	0.274519	0.160808	141.902	Upregulation	0.100082
NACA	25.4627	2.64824	5.10471e-143	1.54807e-141	0.994436	0.992797	140.81	Upregulation	0.264824
LGALS1	25.4581	1.89354	5.73959e-143	1.73801e-141	0.574779	0.496173	140.76	Upregulation	0.189354
COTL1	25.2932	1.90169	3.79131e-141	1.12616e-139	0.45741	0.36941	138.948	Upregulation	0.190169
RABL6	25.1981	1.03514	4.20421e-140	1.23076e-138	0.265679	0.154271	137.91	Upregulation	0.103514
PRKCA	25.0532	1.1967	1.61229e-138	4.67088e-137	0.244722	0.133995	136.331	Upregulation	0.11967
COX4I1	24.9832	1.32132	9.31013e-138	2.68285e-136	0.967551	0.956214	135.571	Upregulation	0.132132
CASK	24.9088	1.17217	5.97508e-137	1.70965e-135	0.233125	0.121726	134.767	Upregulation	0.117217
ARL15	24.6683	1.07201	2.34163e-134	6.52499e-133	0.245658	0.135602	132.185	Upregulation	0.107201
CISH	24.1333	1.01567	1.11931e-128	2.99538e-127	0.269787	0.163033	126.524	Upregulation	0.101567
NME1	24.0187	1.34235	1.77499e-127	4.70652e-126	0.214821	0.108202	125.327	Upregulation	0.134235
FXN	23.8672	1.22294	6.71388e-126	1.75496e-124	0.209776	0.102527	123.756	Upregulation	0.122294
IL7R	23.5813	3.00159	6.00181e-123	1.5371e-121	0.621165	0.59678	120.813	Upregulation	0.300159
SFMBT2	23.5751	1.14699	6.93512e-123	1.77388e-121	0.223921	0.118707	120.751	Upregulation	0.114699
CLDND1	23.3862	1.03507	5.90399e-121	1.4876e-119	0.367915	0.275007	118.828	Upregulation	0.103507
SUB1	23.1694	1.03233	9.27028e-119	2.30144e-117	0.841706	0.808793	116.638	Upregulation	0.103233
HLA-DQB1	23.0616	1.05223	1.12616e-117	2.77539e-116	0.263235	0.162768	115.557	Upregulation	0.105223
CLIC3	22.9691	1.02119	9.48586e-117	2.32083e-115	0.388612	0.2984	114.634	Upregulation	0.102119
MTAP	22.9	1.16066	4.64926e-116	1.12931e-114	0.20936	0.106575	113.947	Upregulation	0.116066
CST7	22.5483	1.75441	1.39507e-112	3.27477e-111	0.803796	0.768681	110.485	Upregulation	0.175441
PPAN	22.3916	1.12664	4.75051e-111	1.08496e-109	0.202444	0.101283	108.965	Upregulation	0.112664
HSP90AA1	22.2724	1.01229	6.84332e-110	1.53865e-108	0.928913	0.900716	107.813	Upregulation	0.101229
PAM	22.0829	1.00373	4.61203e-108	1.02222e-106	0.246646	0.149322	105.99	Upregulation	0.100373
TXK	22.0188	1.10487	1.90407e-107	4.20181e-106	0.301092	0.212669	105.377	Upregulation	0.110487
C1orf122	21.9973	1.01123	3.05328e-107	6.72318e-106	0.231877	0.134142	105.172	Upregulation	0.101123
SLC25A5	21.9156	1.2683	1.8451e-106	4.05402e-105	0.663183	0.614116	104.392	Upregulation	0.12683
PCNA	21.9068	1.37423	2.23945e-106	4.90982e-105	0.226261	0.12935	104.309	Upregulation	0.137423
LINC00342	21.8674	1.13179	5.31073e-106	1.16308e-104	0.202704	0.104311	103.934	Upregulation	0.113179
EEF1E1	21.3896	1.02152	1.67131e-101	3.51583e-100	0.225377	0.13034	99.454	Upregulation	0.102152
LDLRAD4	21.2378	1.14247	4.27662e-100	8.87661e-99	0.206292	0.111543	98.0518	Upregulation	0.114247
USP9Y	21.0539	1.04417	2.10768e-98	4.29551e-97	0.202288	0.107231	96.367	Upregulation	0.104417
TESC	20.5802	1.18932	4.1274e-94	8.06296e-93	0.20286	0.112033	92.0935	Upregulation	0.118932
STXBP5	20.4471	1.05572	6.37857e-93	1.22597e-91	0.195216	0.103027	90.9115	Upregulation	0.105572
TSPAN5	20.3945	1.02986	1.86951e-92	3.57287e-91	0.209724	0.118884	90.447	Upregulation	0.102986
BTF3	20.2606	1.53044	2.86452e-91	5.42331e-90	0.96001	0.955959	89.2657	Upregulation	0.153044
EEF1D	19.9194	1.21885	2.76232e-88	5.11508e-87	0.981487	0.978685	86.2911	Upregulation	0.121885
PARL	19.0411	1.08058	7.79267e-81	1.34352e-79	0.176703	0.0907674	78.8718	Upregulation	0.108058
SLC35F1	18.7242	1.87245	3.1444e-78	5.31269e-77	0.131305	0.0471771	76.2747	Upregulation	0.187245
GZMH	18.4961	1.67052	2.21888e-76	3.66341e-75	0.631305	0.582599	74.4361	Upregulation	0.167052
GPHN	17.7992	1.05805	7.17462e-71	1.10865e-69	0.177951	0.0984408	68.9552	Upregulation	0.105805
MGAT5	16.6648	1.01704	2.36148e-62	3.26991e-61	0.165003	0.0899344	60.4855	Upregulation	0.101704
LGALS3	16.3417	1.30899	4.9821e-60	6.69724e-59	0.185439	0.114062	58.1741	Upregulation	0.130899
SLC14A1	16.334	1.22052	5.65058e-60	7.58076e-59	0.14415	0.0706873	58.1203	Upregulation	0.122052
FABP5	16.3029	1.22413	9.4146e-60	1.26055e-58	0.18908	0.117982	57.8994	Upregulation	0.122413
STMN1	16.0267	1.48506	8.32141e-58	1.08899e-56	0.289236	0.222959	55.963	Upregulation	0.148506
FAM89B	15.6103	1.36557	6.19184e-55	7.86915e-54	0.124545	0.0540861	53.1041	Upregulation	0.136557
PVT1	15.3804	1.16797	2.21437e-53	2.75207e-52	0.146802	0.0779099	51.5603	Upregulation	0.116797
LINC00426	15.3284	1.60171	4.9389e-53	6.1194e-52	0.112897	0.0437765	51.2133	Upregulation	0.160171
HLA-DRA	15.1496	1.22301	7.61963e-52	9.24856e-51	0.312012	0.256299	50.0339	Upregulation	0.122301
XYLT1	15.0395	1.33044	4.04527e-51	4.87212e-50	0.119709	0.0516753	49.3123	Upregulation	0.133044
IGKC	14.9328	1.83242	2.01626e-50	2.40408e-49	0.0943318	0.026558	48.6191	Upregulation	0.183242
BOLA2	14.895	1.1954	3.55083e-50	4.21893e-49	0.126937	0.0595349	48.3748	Upregulation	0.11954
XKR6	14.6092	1.06973	2.45411e-48	2.86379e-47	0.134997	0.0689233	46.5431	Upregulation	0.106973
TFDP1	14.514	1.04611	9.87604e-48	1.1426e-46	0.15715	0.0925608	45.9421	Upregulation	0.104611
ECI1	14.2863	1.05408	2.66361e-46	3.01449e-45	0.137129	0.0727649	44.5208	Upregulation	0.105408
EEF1A1	14.0768	8.97643	5.27221e-45	5.85871e-44	0.999896	0.999853	43.2322	Upregulation	0.897643
PVRIG	13.5588	1.20608	7.02857e-42	7.45861e-41	0.121373	0.0603581	40.1273	Upregulation	0.120608
NKG7	13.5249	3.99037	1.11432e-41	1.17695e-40	0.818929	0.797787	39.9292	Upregulation	0.399037
GZMK	13.4308	2.19217	3.99328e-41	4.18066e-40	0.344306	0.306044	39.3788	Upregulation	0.219217
TUBA1B	13.4134	1.47381	5.04665e-41	5.26442e-40	0.637025	0.599004	39.2786	Upregulation	0.147381
CTU1	13.3191	1.02663	1.79163e-40	1.85462e-39	0.125533	0.0652483	38.7317	Upregulation	0.102663
HLA-A	13.2915	1.93774	2.59329e-40	2.67217e-39	0.997296	0.997677	38.5731	Upregulation	0.193774
YPEL1	13.1935	1.02191	9.5682e-40	9.78953e-39	0.125117	0.0654345	38.0092	Upregulation	0.102191
CHPT1	12.8162	1.19239	1.331e-37	1.31593e-36	0.110036	0.0520771	35.8808	Upregulation	0.119239
HRAS	12.8124	1.02366	1.39673e-37	1.38025e-36	0.125169	0.0673259	35.86	Upregulation	0.102366
IGHG1	12.7662	3.68506	2.53328e-37	2.48398e-36	0.0632865	0.00538019	35.6049	Upregulation	0.368506
HLA-C	12.6891	1.19397	6.79998e-37	6.58795e-36	0.998336	0.998736	35.1812	Upregulation	0.119397
PHF19	12.0876	1.15286	1.22777e-33	1.10691e-32	0.122361	0.0682961	31.9559	Upregulation	0.115286
NPM3	11.9107	1.12905	1.04081e-32	9.18327e-32	0.107332	0.0535177	31.037	Upregulation	0.112905
KCNQ5	11.901	1.13955	1.16986e-32	1.0295e-31	0.10598	0.0521261	30.9874	Upregulation	0.113955
PTMA	11.8887	2.42276	1.35519e-32	1.19156e-31	0.996204	0.996139	30.9239	Upregulation	0.242276
RFLNB	11.5521	1.16564	7.20016e-31	6.13376e-30	0.103484	0.0513911	29.2123	Upregulation	0.116564
LINC00243	11.4779	1.04983	1.70306e-30	1.44414e-29	0.107488	0.0555659	28.8404	Upregulation	0.104983
PTTG1	11.4367	1.11546	2.74057e-30	2.31519e-29	0.149662	0.0991464	28.6354	Upregulation	0.111546
SNX15	11.3155	1.02242	1.09937e-29	9.1688e-29	0.104056	0.0527141	28.0377	Upregulation	0.102242
EEF1B2	11.1217	1.51973	9.84208e-29	8.06557e-28	0.969787	0.966004	27.0934	Upregulation	0.151973
TMEM251	11.0069	1.00926	3.54018e-28	2.8641e-27	0.10546	0.0556737	26.543	Upregulation	0.100926
CD70	10.746	1.54975	6.19111e-27	4.91841e-26	0.0857514	0.0373477	25.3082	Upregulation	0.154975
MYL6B	10.7072	1.53402	9.41744e-27	7.43196e-26	0.0830993	0.0348585	25.1289	Upregulation	0.153402
NPDC1	10.3925	1.08648	2.68223e-25	2.0582e-24	0.11222	0.0659049	23.6865	Upregulation	0.108648
HCG17	10.1022	1.33149	5.40415e-24	4.01604e-23	0.0791992	0.0334277	22.3962	Upregulation	0.133149
CAPG	9.71266	1.23535	2.66291e-22	1.91228e-21	0.0889756	0.0452661	20.7184	Upregulation	0.123535
JMJD7	9.68299	1.1134	3.56153e-22	2.54855e-21	0.0849194	0.0410521	20.5937	Upregulation	0.11134
SGCD	9.48362	1.04209	2.45602e-21	1.71684e-20	0.0890276	0.0460697	19.7653	Upregulation	0.104209
CLYBL	9.45147	1.06853	3.34098e-21	2.32263e-20	0.0878835	0.0451387	19.634	Upregulation	0.106853
TVP23C	9.44508	1.07119	3.55149e-21	2.46728e-20	0.0855954	0.0428063	19.6078	Upregulation	0.107119
CD74	9.39499	3.36261	5.72258e-21	3.9512e-20	0.88804	0.900187	19.4033	Upregulation	0.336261
DHFR	9.38115	1.15508	6.52579e-21	4.49352e-20	0.0933437	0.0511951	19.3474	Upregulation	0.115508
FDX2	9.18709	1.01623	4.03602e-20	2.71543e-19	0.0864795	0.0448643	18.5662	Upregulation	0.101623
DISC1	9.14276	1.20719	6.0879e-20	4.08238e-19	0.0767031	0.0352799	18.3891	Upregulation	0.120719
TMSB4X	-9.14217	1.62294	6.12135e-20	4.10345e-19	0.998336	0.998814	18.3869	Upregulation	0.162294
ARHGAP19	9.10021	1.00403	9.01606e-20	6.00814e-19	0.0869995	0.0457953	18.2213	Upregulation	0.100403
LINC01473	8.79499	1.1551	1.43056e-18	9.2441e-18	0.075715	0.0358777	17.0341	Upregulation	0.11551
KLHL5	8.785	1.09449	1.56358e-18	1.0094e-17	0.0817993	0.0421007	16.9959	Upregulation	0.109449
IGLV1-40	8.62828	3.22001	6.22837e-18	3.95531e-17	0.0447738	0.00564479	16.4028	Upregulation	0.322001
ACOT7	8.40022	1.04828	4.45634e-17	2.76413e-16	0.0968799	0.0594173	15.5584	Upregulation	0.104828
HIP1	8.15994	1.04384	3.35203e-16	2.01919e-15	0.075715	0.0387197	14.6948	Upregulation	0.104384
TSTD3	8.15136	1.04223	3.59842e-16	2.16568e-15	0.076131	0.0392391	14.6644	Upregulation	0.104223
FAAH2	8.06544	1.2113	7.29699e-16	4.34644e-15	0.0718669	0.0354759	14.3619	Upregulation	0.12113
MSC-AS1	7.87631	1.0025	3.37202e-15	1.96294e-14	0.075975	0.0403073	13.7071	Upregulation	0.10025
FUT7	7.85537	1.6635	3.98583e-15	2.31361e-14	0.0573063	0.0217364	13.6357	Upregulation	0.16635
PRKN	7.8461	1.04302	4.29179e-15	2.48835e-14	0.0762871	0.0408659	13.6041	Upregulation	0.104302
JCHAIN	7.83403	1.47016	4.72485e-15	2.73552e-14	0.0520021	0.016415	13.563	Upregulation	0.147016
FRY	7.82612	1.01967	5.03154e-15	2.90727e-14	0.0773791	0.0419929	13.5365	Upregulation	0.101967
UST	7.81489	1.07917	5.50093e-15	3.17396e-14	0.0718669	0.0364853	13.4984	Upregulation	0.107917
LINC02580	7.77325	1.27967	7.65003e-15	4.39145e-14	0.0633905	0.0282043	13.3574	Upregulation	0.127967
CDK2AP1	7.6172	1.28032	2.59234e-14	1.46324e-13	0.0613105	0.0267736	12.8347	Upregulation	0.128032
DAPK2	7.51973	1.30199	5.48909e-14	3.05909e-13	0.0613105	0.0272832	12.5144	Upregulation	0.130199
HMGA1P4	7.50614	1.27033	6.08981e-14	3.38828e-13	0.0604264	0.0264012	12.47	Upregulation	0.127033
NINJ2	7.46105	1.06364	8.58342e-14	4.74313e-13	0.0724389	0.0387491	12.3239	Upregulation	0.106364
ADAM19	7.41623	1.35906	1.20497e-13	6.61523e-13	0.0589704	0.0254016	12.1795	Upregulation	0.135906
PDXP	7.39899	1.34123	1.37227e-13	7.51945e-13	0.0574103	0.023863	12.1238	Upregulation	0.134123
TSHZ2	7.37358	1.63368	1.66104e-13	9.06744e-13	0.0590744	0.0258818	12.0425	Upregulation	0.163368
CENPM	7.32814	1.44818	2.33364e-13	1.26776e-12	0.0627665	0.0297135	11.897	Upregulation	0.144818
INO80B	7.3099	1.0409	2.67348e-13	1.45044e-12	0.0658346	0.0326633	11.8385	Upregulation	0.10409
IGKV3-20	7.28716	1.62206	3.16567e-13	1.71471e-12	0.0422777	0.00919238	11.7658	Upregulation	0.162206
IGLC2	7.28503	2.55672	3.21595e-13	1.74148e-12	0.0401976	0.00714419	11.7591	Upregulation	0.255672
MKI67	7.17417	1.58188	7.2745e-13	3.90169e-12	0.050234	0.0176988	11.4087	Upregulation	0.158188
TNIP3	7.10903	1.01562	1.16863e-12	6.22349e-12	0.0729589	0.0408659	11.206	Upregulation	0.101562
SNED1	7.03888	1.43848	1.93788e-12	1.0218e-11	0.0588144	0.027048	10.9906	Upregulation	0.143848
PXMP2	6.96812	1.21554	3.21208e-12	1.67793e-11	0.0631305	0.0316931	10.7752	Upregulation	0.121554
KIAA0825	6.96061	1.23903	3.38799e-12	1.76573e-11	0.0592824	0.0277927	10.7531	Upregulation	0.123903
FBXL8	6.7526	1.12661	1.45223e-11	7.38064e-11	0.0601664	0.0295959	10.1319	Upregulation	0.112661
DSEL	6.33866	1.01187	2.31768e-10	1.1203e-09	0.0621945	0.0335649	8.95067	Upregulation	0.101187
LINC02245	6.26444	1.06953	3.74159e-10	1.79529e-09	0.0566303	0.0282337	8.74587	Upregulation	0.106953
PIK3R2	6.22922	1.13961	4.68755e-10	2.24069e-09	0.0516381	0.0233436	8.64962	Upregulation	0.113961
IGLV1-44	6.06828	2.79442	1.29289e-09	6.06003e-09	0.0317733	0.00424339	8.21753	Upregulation	0.279442
P2RX5	6.05214	1.10408	1.42932e-09	6.68711e-09	0.0525221	0.0250684	8.17476	Upregulation	0.110408
DOCK3	6.0437	1.27077	1.50615e-09	7.04169e-09	0.0487259	0.0213248	8.15232	Upregulation	0.127077
TBCEL	5.99507	1.08623	2.03392e-09	9.45896e-09	0.0542902	0.0271264	8.02416	Upregulation	0.108623
MIR181A1HG	5.9424	1.04851	2.80874e-09	1.29641e-08	0.0590224	0.0321635	7.88726	Upregulation	0.104851
EDA	5.90417	1.53469	3.54432e-09	1.62851e-08	0.0469059	0.020237	7.78821	Upregulation	0.153469
CMTM8	5.84777	1.01226	4.9822e-09	2.27421e-08	0.0547582	0.0282729	7.64317	Upregulation	0.101226
IGKV3-15	5.65184	2.22491	1.58744e-08	7.04298e-08	0.0319813	0.00632099	7.15224	Upregulation	0.222491
CDCA7	5.64755	1.17104	1.62747e-08	7.21743e-08	0.0555902	0.0301447	7.14162	Upregulation	0.117104
EXT1	5.60221	1.11272	2.1163e-08	9.33624e-08	0.049194	0.0237944	7.02983	Upregulation	0.111272
POLR2J2	5.59694	1.4291	2.18164e-08	9.61821e-08	0.0412376	0.0158466	7.01691	Upregulation	0.14291
CATSPERB	5.51715	1.1023	3.44545e-08	1.50394e-07	0.0476339	0.0225988	6.82277	Upregulation	0.11023
TG	5.50666	1.25728	3.65701e-08	1.59423e-07	0.0435257	0.0185318	6.79745	Upregulation	0.125728
UBE2T	5.34799	1.10218	8.89349e-08	3.81219e-07	0.050702	0.0265286	6.41883	Upregulation	0.110218
TYMS	5.31573	1.73448	1.0623e-07	4.53435e-07	0.0383255	0.0142492	6.34348	Upregulation	0.173448
ARMH4	5.29206	1.11242	1.20945e-07	5.15052e-07	0.0457098	0.0216972	6.28815	Upregulation	0.111242
CNBD2	5.21865	1.01797	1.80235e-07	7.60191e-07	0.05013	0.026509	6.11908	Upregulation	0.101797
NUSAP1	5.2043	1.38253	1.94728e-07	8.19953e-07	0.0403016	0.016709	6.08621	Upregulation	0.138253
CFAP299	5.17598	2.17752	2.26717e-07	9.51489e-07	0.0310452	0.00756559	6.0216	Upregulation	0.217752
PCLAF	5.165	1.68368	2.40436e-07	1.00719e-06	0.0435777	0.020335	5.99689	Upregulation	0.168368
FDXR	5.16022	1.10874	2.46666e-07	1.03286e-06	0.0474259	0.024059	5.98596	Upregulation	0.110874
COPRS	5.15288	1.11147	2.56519e-07	1.07278e-06	0.0458658	0.0225204	5.96949	Upregulation	0.111147
KIZ-AS1	4.86993	2.26652	1.11641e-06	4.5079e-06	0.0281851	0.00608579	5.34603	Upregulation	0.226652
C7orf25	4.84651	1.16524	1.2565e-06	5.05343e-06	0.0397296	0.0177282	5.29641	Upregulation	0.116524
MACROD1	4.79762	1.00134	1.6056e-06	6.42811e-06	0.0461258	0.024402	5.19192	Upregulation	0.100134
GML	4.66054	1.52332	3.15374e-06	1.23959e-05	0.0330213	0.0118776	4.90672	Upregulation	0.152332
ABCA3	4.62892	1.03873	3.67585e-06	1.44034e-05	0.0413417	0.020335	4.84154	Upregulation	0.103873
LINC02340	4.6281	1.26945	3.6903e-06	1.44544e-05	0.0360894	0.0150822	4.84	Upregulation	0.126945
MEF2B	4.59454	1.33786	4.33706e-06	1.69222e-05	0.0348934	0.0140434	4.77154	Upregulation	0.133786
EEF1AKMT4	4.58932	1.21081	4.44701e-06	1.73345e-05	0.0373375	0.016513	4.76109	Upregulation	0.121081
CDKN3	4.57134	1.59066	4.84624e-06	1.88581e-05	0.0359334	0.0152488	4.7245	Upregulation	0.159066
TRAV1-1	4.56204	1.04208	5.06585e-06	1.96975e-05	0.0462819	0.0256172	4.70559	Upregulation	0.104208
ZHX3	4.51745	1.07286	6.25896e-06	2.42112e-05	0.0413417	0.0208642	4.61598	Upregulation	0.107286
TRBV7-9	4.47506	1.60592	7.63906e-06	2.93313e-05	0.0620905	0.0425319	4.53267	Upregulation	0.160592
CMC4	4.45939	1.08043	8.21921e-06	3.14932e-05	0.0407176	0.0205212	4.50178	Upregulation	0.108043
TNFRSF4	4.44784	1.19855	8.67394e-06	3.31917e-05	0.0417577	0.021658	4.47897	Upregulation	0.119855
RRM2	4.44478	1.53665	8.79822e-06	3.36482e-05	0.0358814	0.0157976	4.47304	Upregulation	0.153665
SNTG2	4.42608	1.51912	9.59628e-06	3.66104e-05	0.0332293	0.013181	4.4364	Upregulation	0.151912
TRBV5-4	4.32509	1.54527	1.52472e-05	5.72634e-05	0.0366095	0.017101	4.24212	Upregulation	0.154527
IGLV3-21	4.29192	2.71517	1.77135e-05	6.62435e-05	0.0232969	0.00382199	4.17886	Upregulation	0.271517
SCN11A	4.22939	1.56905	2.3433e-05	8.69425e-05	0.0291732	0.00997638	4.06077	Upregulation	0.156905
MIR646HG	4.21652	1.29892	2.481e-05	9.18832e-05	0.0335933	0.0144746	4.03676	Upregulation	0.129892
MZB1	4.14992	1.175	3.32593e-05	0.000121971	0.0346334	0.0158172	3.91374	Upregulation	0.1175
TPX2	4.07478	1.44055	4.60586e-05	0.000167214	0.0321893	0.01372	3.77673	Upregulation	0.144055
GINS2	4.04151	1.66909	5.3109e-05	0.000191814	0.0312012	0.0129164	3.71712	Upregulation	0.166909
CDRT4	4.02838	1.3167	5.61627e-05	0.000202409	0.0314093	0.0131418	3.69377	Upregulation	0.13167
FAM89A	3.97609	1.13153	7.00579e-05	0.000250306	0.0343214	0.0162876	3.60153	Upregulation	0.113153
NCF4	3.95541	1.04332	7.64041e-05	0.000272403	0.0386895	0.0208054	3.56479	Upregulation	0.104332
BRCA1	3.94788	1.02405	7.88457e-05	0.000280762	0.0393656	0.021511	3.55166	Upregulation	0.102405
ALCAM	3.91774	1.03378	8.93825e-05	0.000316447	0.0375455	0.0198058	3.4997	Upregulation	0.103378
LINC01876	3.91758	1.29736	8.94423e-05	0.000316604	0.0313053	0.0135436	3.49948	Upregulation	0.129736
ZNF337-AS1	3.88411	1.05642	0.000102704	0.000361902	0.0358294	0.018228	3.44141	Upregulation	0.105642
NCAPH	3.86647	1.29641	0.000110422	0.000388088	0.0316173	0.0140924	3.41107	Upregulation	0.129641
EMILIN2	3.85957	1.00401	0.000113585	0.000398925	0.0355174	0.0180026	3.39911	Upregulation	0.100401
ACVR2A	3.84251	1.11909	0.000121783	0.000426756	0.0341134	0.0166992	3.36982	Upregulation	0.111909
MYB	3.83554	1.39467	0.000125291	0.00043867	0.0306812	0.0132986	3.35786	Upregulation	0.139467
C2orf81	3.82588	1.13286	0.000130304	0.000455749	0.0326053	0.0152488	3.34127	Upregulation	0.113286
TIMD4	3.81405	1.29743	0.000136705	0.000477314	0.0287051	0.0114072	3.3212	Upregulation	0.129743
LYL1	3.79612	1.33496	0.000146976	0.000512	0.0288092	0.0115836	3.29073	Upregulation	0.133496
RBBP8	3.78665	1.02266	0.000152692	0.000531483	0.0382735	0.0211582	3.27451	Upregulation	0.102266
TK1	3.78364	1.49906	0.00015455	0.000537858	0.0301092	0.012985	3.26933	Upregulation	0.149906
NICN1	3.76368	1.16905	0.000167429	0.000580983	0.0309412	0.0138572	3.23584	Upregulation	0.116905
TMTC2	3.74644	1.05392	0.00017936	0.000620684	0.0337493	0.016758	3.20713	Upregulation	0.105392
ZNF367	3.70624	1.08721	0.000210357	0.000724853	0.0349454	0.0181594	3.13975	Upregulation	0.108721
ARRDC5	3.70452	1.17201	0.000211788	0.000729536	0.0306292	0.013818	3.13695	Upregulation	0.117201
CDT1	3.65702	1.66317	0.000255168	0.000873766	0.0284971	0.0119756	3.05861	Upregulation	0.166317
IGKV1-5	3.65538	1.76444	0.000256802	0.000879213	0.026001	0.00941778	3.05591	Upregulation	0.176444
TMOD1	3.64633	1.2299	0.000266012	0.000909513	0.0296932	0.0131516	3.04119	Upregulation	0.12299
CENPS	3.60941	1.11202	0.000306896	0.00104366	0.0331253	0.0167776	2.98144	Upregulation	0.111202
CENPW	3.59433	1.48479	0.000325233	0.00110213	0.0280811	0.011809	2.95777	Upregulation	0.148479
ST6GALNAC3	3.57487	1.19206	0.000350397	0.00118365	0.0319813	0.0157878	2.92678	Upregulation	0.119206
ASB2	3.56386	1.17644	0.000365436	0.00123198	0.0297452	0.013573	2.90939	Upregulation	0.117644
BIRC5	3.54701	1.80151	0.000389635	0.00131139	0.024025	0.00793799	2.88227	Upregulation	0.180151
TRIO	3.51835	1.0089	0.000434233	0.00145616	0.0329173	0.0169638	2.83679	Upregulation	0.10089
SLC27A2	3.51081	1.42937	0.000446747	0.00149565	0.025689	0.00976078	2.82517	Upregulation	0.142936
RMI2	3.47732	1.28777	0.000506449	0.00168578	0.0275091	0.0117306	2.7732	Upregulation	0.128777
IL2RA	3.44063	1.5662	0.000580364	0.00191982	0.024649	0.00904538	2.71674	Upregulation	0.15662
UPK3BL1	3.42758	1.24808	0.000608987	0.00201123	0.0271971	0.0116424	2.69654	Upregulation	0.124808
UFL1-AS1	3.38874	1.50776	0.000702139	0.00230646	0.024389	0.00901598	2.63705	Upregulation	0.150776
CLSPN	3.38315	1.25648	0.000716583	0.00235276	0.0339054	0.0186494	2.62842	Upregulation	0.125648
IGLC3	3.37483	2.72206	0.000738605	0.00242153	0.0179927	0.0026754	2.61591	Upregulation	0.272206
GGH	3.33413	1.18705	0.000855656	0.00278994	0.0311492	0.016072	2.55441	Upregulation	0.118705
C21orf91-OT1	3.33208	1.60636	0.000861998	0.00280926	0.0226209	0.00749699	2.55141	Upregulation	0.160636
CENPF	3.33017	1.32296	0.000867945	0.00282819	0.0309932	0.0159446	2.54849	Upregulation	0.132296
NBL1	3.33011	1.21956	0.000868121	0.00282831	0.0270931	0.0119854	2.54847	Upregulation	0.121956
GRAMD4	3.32921	1.00186	0.000870928	0.00283699	0.0310972	0.0159936	2.54714	Upregulation	0.100186
ZWINT	3.31423	1.4741	0.00091897	0.00298629	0.0283931	0.0134162	2.52487	Upregulation	0.14741
BIK	3.19919	1.15153	0.00137815	0.00441749	0.0281851	0.0136906	2.35482	Upregulation	0.115153
TOP2A	3.13424	1.23457	0.00172302	0.00547357	0.025949	0.0117404	2.26173	Upregulation	0.123457
DIRC3	3.11993	1.19664	0.00180894	0.00573301	0.026053	0.0118972	2.24162	Upregulation	0.119664
PRCD	3.11174	1.70324	0.00185988	0.00588985	0.0209568	0.00684039	2.2299	Upregulation	0.170324
DLG2	3.08238	1.06248	0.00205355	0.00647684	0.0276131	0.0136318	2.18864	Upregulation	0.106248
HMGB3	2.97635	1.39765	0.00291698	0.00905905	0.024753	0.0112798	2.04292	Upregulation	0.139765
LINC02320	2.94652	1.12149	0.00321372	0.00993645	0.025741	0.0123774	2.00277	Upregulation	0.112149

## Sheet: S6
Table S6 Specific upregulated DEGs from convalescent patients in CD8+T cells
names	scores	logfoldchanges	pvals	pvals_adj	pct_nz_group	pct_nz_reference	log(pvalue)	Signature	size
DOCK10	38.6584	1.32262	0	0	0.625294	0.423153	inf	Upregulation	0.132262
BCL11B	39.1542	1.23663	0	0	0.666025	0.460019	inf	Upregulation	0.123663
TRAF3IP3	37.7795	1.31398	0	0	0.850545	0.712644	inf	Upregulation	0.131398
PNRC1	37.9686	1.63183	0	0	0.946012	0.856438	inf	Upregulation	0.163183
GMFG	38.2931	1.64877	0	0	0.904747	0.813442	inf	Upregulation	0.164877
MZT2B	38.3071	1.30328	0	0	0.721189	0.527453	inf	Upregulation	0.130328
RNASEK	50.9087	1.62368	0	0	0.859846	0.631611	inf	Upregulation	0.162368
IL2RG	51.4249	2.29714	0	0	0.948044	0.695524	inf	Upregulation	0.229714
EEF1G	53.9718	2.95489	0	0	0.935001	0.804042	inf	Upregulation	0.295489
ARHGAP15	56.513	2.29256	0	0	0.856211	0.639894	inf	Upregulation	0.229256
GIMAP5	50.3974	1.53649	0	0	0.709857	0.424529	inf	Upregulation	0.153649
ATP5PO	48.8586	1.52205	0	0	0.713705	0.434706	inf	Upregulation	0.152205
LIME1	48.4546	1.8744	0	0	0.793564	0.599712	inf	Upregulation	0.18744
NAP1L1	47.5881	2.02333	0	0	0.820825	0.649428	inf	Upregulation	0.202333
CD81	42.3245	1.78036	0	0	0.517853	0.285739	inf	Upregulation	0.178036
JUND	41.7013	1.72124	0	0	0.5	0.273926	inf	Upregulation	0.172124
CSNK2B	41.5928	1.28774	0	0	0.68901	0.457866	inf	Upregulation	0.128774
VIM	40.8754	4.15532	0	0	0.966966	0.912435	inf	Upregulation	0.415532
GIMAP7	42.8841	1.82529	0	0	0.935856	0.793141	inf	Upregulation	0.182529
NDUFA13	43.0714	1.31719	0	0	0.796237	0.559468	inf	Upregulation	0.131719
LDHB	38.557	2.3603	0	0	0.883579	0.789228	inf	Upregulation	0.23603
CD96	38.5067	1.42378	0	0	0.75294	0.593458	inf	Upregulation	0.142378
KLRK1	39.5166	1.30061	0	0	0.706436	0.475683	inf	Upregulation	0.130061
EIF4A1	39.7251	1.49479	0	0	0.736797	0.514908	inf	Upregulation	0.149479
SKAP1	40.3803	1.48077	0	0	0.822963	0.676072	inf	Upregulation	0.148077
THEMIS	40.8437	1.48626	0	0	0.672974	0.468133	inf	Upregulation	0.148626
ARPC1B	46.9185	2.41814	0	0	0.911482	0.771375	inf	Upregulation	0.241814
NDUFB8	46.9293	1.40708	0	0	0.712102	0.43962	inf	Upregulation	0.140708
ANKRD44	37.6446	1.21356	0	1.37548e-307	0.740539	0.569449	306.862	Upregulation	0.121356
PABPN1	37.3054	1.55977	1.34196e-304	4.31513e-302	0.500214	0.304958	301.365	Upregulation	0.155977
INPP4B	36.9234	1.59614	1.94698e-298	6.1628e-296	0.472418	0.263758	295.21	Upregulation	0.159614
RIPOR2	36.2748	1.29187	4.04462e-288	1.20494e-285	0.853325	0.722804	284.919	Upregulation	0.129187
EVI2B	36.2717	1.17982	4.52071e-288	1.32725e-285	0.595467	0.400842	284.877	Upregulation	0.117982
GNAS	36.2288	1.48687	2.14131e-287	6.19694e-285	0.676074	0.537863	284.208	Upregulation	0.148687
NDUFA11	35.732	1.13244	1.25736e-279	3.58756e-277	0.68174	0.49333	276.445	Upregulation	0.113244
HNRNPD	35.657	1.4295	1.83301e-278	5.08673e-276	0.603913	0.423457	275.294	Upregulation	0.14295
ATXN1	34.93	1.41745	2.61002e-267	7.04985e-265	0.47167	0.271996	264.152	Upregulation	0.141745
SMAP2	34.8425	1.10329	5.5263e-266	1.47305e-263	0.605196	0.414879	262.832	Upregulation	0.110329
YPEL3	34.7145	1.13416	4.76812e-264	1.25445e-261	0.614496	0.425342	260.902	Upregulation	0.113416
ARPC4	34.4406	1.11153	6.21587e-260	1.57401e-257	0.637909	0.437771	256.803	Upregulation	0.111153
PITPNC1	33.9564	1.13123	9.81635e-253	2.42512e-250	0.603806	0.427415	249.615	Upregulation	0.113123
NAP1L4	33.3263	1.1422	1.60456e-243	3.91628e-241	0.604554	0.438227	240.407	Upregulation	0.11422
RABGAP1L	33.3231	1.18095	1.78867e-243	4.31366e-241	0.647851	0.48183	240.365	Upregulation	0.118095
C17orf49	33.3185	1.44049	2.08228e-243	4.96268e-241	0.443447	0.249051	240.304	Upregulation	0.144049
MALAT1	33.1642	40.9573	3.54092e-241	8.34093e-239	1	0.999866	238.079	Upregulation	4.09573
MBNL1	32.7165	1.35901	9.10531e-235	2.09608e-232	0.885824	0.801531	231.679	Upregulation	0.135901
UBE2V1	32.5106	1.00611	7.54106e-232	1.69741e-229	0.626791	0.45322	228.77	Upregulation	0.100611
PFN1	32.4818	10.1385	1.92574e-231	4.28698e-229	0.999038	0.989483	228.368	Upregulation	1.01385
CAMK4	32.3453	1.21825	1.616e-229	3.52011e-227	0.547146	0.366209	226.453	Upregulation	0.121825
SFPQ	32.2542	1.1366	3.06781e-228	6.61145e-226	0.64582	0.480785	225.18	Upregulation	0.11366
CAPNS1	32.1993	1.46013	1.80359e-227	3.80595e-225	0.445905	0.269745	224.42	Upregulation	0.146013
CORO7	32.1065	1.37395	3.57817e-226	7.47284e-224	0.414261	0.225882	223.127	Upregulation	0.137395
NCK2	31.7123	1.65907	1.05037e-220	2.14933e-218	0.35108	0.162978	217.668	Upregulation	0.165907
CELF2	31.0564	1.03147	9.3503e-212	1.85704e-209	0.768014	0.641877	208.731	Upregulation	0.103147
DDX39B	30.9436	1.00093	3.09898e-210	6.09506e-208	0.553774	0.378727	207.215	Upregulation	0.100093
FXYD5	30.636	1.69271	4.0665e-206	7.84564e-204	0.943554	0.911095	203.105	Upregulation	0.169271
COTL1	30.6257	1.68047	5.57403e-206	1.06527e-203	0.523626	0.371641	202.973	Upregulation	0.168047
IL32	30.4143	5.60702	3.55284e-203	6.66421e-201	0.991661	0.979458	200.176	Upregulation	0.560702
FYN	30.29	1.05625	1.5517e-201	2.85766e-199	0.749733	0.627447	198.544	Upregulation	0.105625
PSMA2	30.2795	1.00407	2.1352e-201	3.89683e-199	0.544794	0.354629	198.409	Upregulation	0.100407
PIP4K2A	30.0974	1.05134	5.23251e-199	9.29827e-197	0.53421	0.369113	196.032	Upregulation	0.105134
TAF10	30.0473	1.25003	2.36458e-198	4.12946e-196	0.501283	0.348669	195.384	Upregulation	0.125003
GAPDH	29.969	7.72968	2.48761e-197	4.30718e-195	0.982147	0.971872	194.366	Upregulation	0.772968
IL7R	29.8959	3.22035	2.22266e-196	3.81581e-194	0.70665	0.591787	193.418	Upregulation	0.322035
CASK	29.7939	1.71308	4.68459e-195	7.97483e-193	0.306072	0.125459	192.098	Upregulation	0.171308
FKBP5	29.7767	1.11664	7.82442e-195	1.32089e-192	0.510156	0.345077	191.879	Upregulation	0.111664
ITGA4	29.595	1.63716	1.73254e-192	2.87687e-190	0.733697	0.634506	189.541	Upregulation	0.163716
HNRNPA1	29.0749	1.78146	7.45552e-186	1.19868e-183	0.940667	0.884736	182.921	Upregulation	0.178146
ACTB	28.7991	24.5366	2.20072e-182	3.4294e-180	0.999679	0.999294	179.465	Upregulation	2.45366
BCL2	28.7367	1.26832	1.32879e-181	2.05486e-179	0.441309	0.276866	178.687	Upregulation	0.126832
KLF2	28.5401	2.20696	3.72957e-179	5.68073e-177	0.789181	0.753987	176.246	Upregulation	0.220696
CAPZB	28.4962	1.25259	1.30456e-178	1.97222e-176	0.857601	0.788656	175.705	Upregulation	0.125259
FOXP1	28.4611	1.03855	3.55229e-178	5.29134e-176	0.664635	0.527641	175.276	Upregulation	0.103855
PACS1	28.178	1.03705	1.08875e-174	1.57542e-172	0.461086	0.298712	171.803	Upregulation	0.103705
GNAI2	27.5447	1.03434	5.11856e-167	7.0062e-165	0.623583	0.493321	164.155	Upregulation	0.103434
PLCL2	27.5161	1.16393	1.12583e-166	1.53067e-164	0.383793	0.221191	163.815	Upregulation	0.116393
PRDX2	27.5	1.03052	1.7566e-166	2.35663e-164	0.613107	0.482	163.628	Upregulation	0.103052
PTPRC	27.4591	1.95981	5.40627e-166	7.20527e-164	0.987492	0.965778	163.142	Upregulation	0.195981
RORA	27.1896	1.00367	8.60987e-163	1.13259e-160	0.629677	0.500156	159.946	Upregulation	0.100367
PDE7A	27.1773	1.2058	1.20339e-162	1.57279e-160	0.382938	0.222656	159.803	Upregulation	0.12058
SMYD3	26.9618	1.09801	4.15311e-160	5.35883e-158	0.395339	0.233682	157.271	Upregulation	0.109801
S100A4	26.7714	6.22061	6.96606e-158	8.93155e-156	0.954886	0.914624	155.049	Upregulation	0.622061
CDC14A	26.6204	1.26787	3.93981e-156	5.01966e-154	0.359953	0.202686	153.299	Upregulation	0.126787
NME2	26.5392	1.32504	3.42541e-155	4.31006e-153	0.799123	0.714342	152.366	Upregulation	0.132504
UBALD2	26.4301	1.42035	6.17736e-154	7.72475e-152	0.366688	0.215821	151.112	Upregulation	0.142035
ARHGDIB	26.2154	2.72255	1.77562e-151	2.19332e-149	0.990699	0.981531	148.659	Upregulation	0.272255
S100A10	26.1584	2.52479	7.90127e-151	9.70084e-149	0.936925	0.900355	148.013	Upregulation	0.252479
PCNX1	26.103	1.11314	3.37287e-150	4.11612e-148	0.378448	0.22313	147.386	Upregulation	0.111314
BTG1	26.0635	1.53254	9.44755e-150	1.14604e-147	0.968142	0.920861	146.941	Upregulation	0.153254
LINC01934	25.9369	1.28361	2.55601e-148	3.06389e-146	0.34969	0.195332	145.514	Upregulation	0.128361
HNRNPA2B1	25.7913	2.77431	1.1107e-146	1.32356e-144	0.967394	0.935345	143.878	Upregulation	0.277431
GLCCI1	25.2938	1.32003	3.73889e-141	4.27924e-139	0.334189	0.184682	138.369	Upregulation	0.132003
STAG1	25.1253	1.08696	2.63414e-139	2.96457e-137	0.387107	0.239794	136.528	Upregulation	0.108696
LRRC8C	25.1012	1.31683	4.81962e-139	5.33529e-137	0.312273	0.161155	136.273	Upregulation	0.131683
SERINC5	25.0937	1.28362	5.8339e-139	6.423e-137	0.332264	0.182081	136.192	Upregulation	0.128362
GSTK1	25.0921	1.27217	6.06258e-139	6.63869e-137	0.834402	0.765496	136.178	Upregulation	0.127217
NDUFA7	25.0726	1.01037	9.8962e-139	1.07783e-136	0.381548	0.227937	135.967	Upregulation	0.101037
CNN2	25.0503	1.19084	1.73302e-138	1.87741e-136	0.761386	0.665868	135.726	Upregulation	0.119084
SIK3	24.8301	1.16552	4.24111e-136	4.54584e-134	0.334082	0.184869	133.342	Upregulation	0.116552
CYBA	24.7174	1.191	6.9496e-135	7.40974e-133	0.956382	0.871539	132.13	Upregulation	0.1191
TXNIP	24.5643	2.41915	3.04311e-133	3.1777e-131	0.985461	0.941921	130.498	Upregulation	0.241915
HMGB1	24.32	2.22116	1.20408e-130	1.20754e-128	0.947509	0.912489	127.918	Upregulation	0.222116
CD8B	23.7247	1.28647	2.00345e-124	1.86174e-122	0.692431	0.58496	121.73	Upregulation	0.128647
IFNAR2	23.7052	1.05102	3.18402e-124	2.93191e-122	0.326705	0.181152	121.533	Upregulation	0.105102
DUT	23.6861	1.3966	5.01839e-124	4.60011e-122	0.474236	0.345211	121.337	Upregulation	0.13966
ADK	23.638	1.16016	1.56712e-123	1.43003e-121	0.352042	0.214275	120.845	Upregulation	0.116016
TPT1	23.5751	8.16706	6.94247e-123	6.25069e-121	0.999679	0.998436	120.204	Upregulation	0.816706
AKT3	23.435	1.06876	1.87989e-121	1.6486e-119	0.338465	0.198272	118.783	Upregulation	0.106876
CLDND1	23.3816	1.04267	6.57701e-121	5.71833e-119	0.411482	0.279564	118.243	Upregulation	0.104267
CTDNEP1	23.1755	1.24051	8.04118e-119	6.84446e-117	0.314304	0.178793	116.165	Upregulation	0.124051
CRIP1	23.1049	1.28657	4.13788e-118	3.49272e-116	0.777421	0.690887	115.457	Upregulation	0.128657
ALYREF	23.0397	1.89414	1.86696e-117	1.55642e-115	0.228779	0.088521	114.808	Upregulation	0.189414
HNRNPAB	22.8124	1.24368	3.45545e-115	2.81126e-113	0.415544	0.2838	112.551	Upregulation	0.124368
TMEM238	22.5074	2.415	3.51091e-112	2.73554e-110	0.18623	0.047705	109.563	Upregulation	0.2415
UBE2M	22.3717	1.67187	7.42288e-111	5.71759e-109	0.230169	0.0941501	108.243	Upregulation	0.167187
GZMK	22.1837	2.17668	4.93039e-109	3.69926e-107	0.422707	0.302867	106.432	Upregulation	0.217668
LYAR	22.1044	1.1182	2.86566e-108	2.14216e-106	0.638443	0.556788	105.669	Upregulation	0.11182
MAP3K5	22.0254	1.24264	1.64405e-107	1.2111e-105	0.277208	0.143517	104.917	Upregulation	0.124264
HNRNPUL2	21.9982	1.01377	2.99513e-107	2.19838e-105	0.342313	0.210576	104.658	Upregulation	0.101377
CXCR3	21.9139	1.30814	1.91423e-106	1.39491e-104	0.300299	0.170117	103.855	Upregulation	0.130814
EMP3	21.7914	1.0565	2.80244e-105	1.98503e-103	0.951358	0.904447	102.702	Upregulation	0.10565
FBXL17	21.6641	1.14679	4.47373e-104	3.13595e-102	0.284905	0.152497	101.504	Upregulation	0.114679
HINT1	21.6502	1.21522	6.05428e-104	4.22923e-102	0.907099	0.881501	101.374	Upregulation	0.121522
EIF3K	21.2922	1.04394	1.33988e-100	9.10847e-99	0.903464	0.871038	98.0406	Upregulation	0.104394
CLIC1	21.2874	1.4068	1.48561e-100	1.00653e-98	0.868612	0.808635	97.9972	Upregulation	0.14068
CHKB	21.026	1.16103	3.7927e-98	2.50269e-96	0.283622	0.157134	95.6016	Upregulation	0.116103
MBD2	20.8201	1.37379	2.845e-96	1.84135e-94	0.246205	0.120116	93.7349	Upregulation	0.137379
SPIDR	20.8153	1.02547	3.14507e-96	2.02907e-94	0.32446	0.200658	93.6927	Upregulation	0.102547
HNRNPU	20.6802	1.05422	5.21993e-95	3.32533e-93	0.74535	0.667611	92.4782	Upregulation	0.105422
NCL	20.4314	1.14506	8.80239e-93	5.43655e-91	0.89149	0.839265	90.2647	Upregulation	0.114506
STK39	20.3626	1.16467	3.59082e-92	2.20433e-90	0.264593	0.140685	89.6567	Upregulation	0.116467
ZEB1	20.1396	1.03228	3.32235e-90	1.97954e-88	0.287471	0.164452	87.7034	Upregulation	0.103228
ESYT2	19.9434	1.015	1.70988e-88	9.86861e-87	0.31377	0.1956	86.0057	Upregulation	0.1015
MYL12A	19.8343	1.20299	1.5047e-87	8.49086e-86	0.992303	0.963938	85.071	Upregulation	0.120299
YBX1	19.8226	1.34549	1.90176e-87	1.07016e-85	0.904212	0.847485	84.9706	Upregulation	0.134549
WWOX	19.3435	1.06786	2.31048e-83	1.23498e-81	0.282125	0.165381	80.9083	Upregulation	0.106786
ATP5MC2	19.3295	1.37588	3.03054e-83	1.6156e-81	0.942164	0.926088	80.7917	Upregulation	0.137588
PRKCA	18.9973	1.14747	1.79469e-80	9.20426e-79	0.257644	0.142686	78.036	Upregulation	0.114747
SFMBT2	18.9953	1.20741	1.86468e-80	9.53905e-79	0.242142	0.126469	78.0205	Upregulation	0.120741
DLG1	18.8793	1.01347	1.6895e-79	8.55647e-78	0.270686	0.155589	77.0677	Upregulation	0.101347
FAU	18.7324	2.82283	2.69256e-78	1.33039e-76	0.998931	0.998043	75.876	Upregulation	0.282283
NEAT1	18.4546	1.01759	4.79228e-76	2.28428e-74	0.568313	0.488496	73.6413	Upregulation	0.101759
COX8A	18.4351	1.01433	6.86895e-76	3.26646e-74	0.763417	0.704996	73.4859	Upregulation	0.101433
MTAP	18.3912	1.20789	1.5458e-75	7.31653e-74	0.227176	0.114156	73.1357	Upregulation	0.120789
TAB2	18.2177	1.0451	3.73455e-74	1.74722e-72	0.259675	0.148771	71.7577	Upregulation	0.10451
PAM	17.8143	1.02197	5.47695e-71	2.42253e-69	0.264058	0.156455	68.6157	Upregulation	0.102197
CCNY	17.7929	1.06349	8.02757e-71	3.54297e-69	0.240111	0.131312	68.4506	Upregulation	0.106349
FUT8	17.3744	1.1696	1.28941e-67	5.36364e-66	0.232842	0.1278	65.2705	Upregulation	0.11696
STK24	17.0994	1.06367	1.49966e-65	6.05182e-64	0.245991	0.142918	63.2181	Upregulation	0.106367
TNFSF8	17.0744	1.08206	2.3004e-65	9.20978e-64	0.240753	0.137504	63.0358	Upregulation	0.108206
MYL6	16.8657	1.79179	8.04433e-64	3.17665e-62	0.974022	0.955476	61.498	Upregulation	0.179179
ZNF609	16.8578	1.06019	9.19915e-64	3.62561e-62	0.221082	0.116917	61.4406	Upregulation	0.106019
RACK1	16.6467	2.11405	3.19785e-62	1.21088e-60	0.994548	0.991333	59.9169	Upregulation	0.211405
PATJ	16.5843	1.25764	9.04741e-62	3.40674e-60	0.195424	0.0932477	59.4677	Upregulation	0.125764
TPI1	16.5814	1.02982	9.49417e-62	3.56833e-60	0.753795	0.702601	59.4475	Upregulation	0.102982
CDR2	16.5765	1.02833	1.03136e-61	3.86198e-60	0.228031	0.126281	59.4132	Upregulation	0.102833
RRP36	16.5526	1.21937	1.53267e-61	5.71802e-60	0.207505	0.106883	59.2428	Upregulation	0.121937
RUNX2	16.4409	1.04723	9.74548e-61	3.58301e-59	0.242035	0.142579	58.4458	Upregulation	0.104723
PPAN	16.0044	1.09391	1.19066e-57	4.0744e-56	0.208253	0.109724	55.3899	Upregulation	0.109391
IMMP2L	15.8784	1.06381	8.94264e-57	2.98452e-55	0.216592	0.119741	54.5251	Upregulation	0.106381
ARPC3	15.6991	1.00991	1.53444e-55	5.02174e-54	0.92538	0.902231	53.2991	Upregulation	0.100991
ERC1	15.5388	1.00037	1.89504e-54	6.04564e-53	0.215416	0.119705	52.2186	Upregulation	0.100037
LINC00342	15.3598	1.06057	3.04492e-53	9.51914e-52	0.206863	0.112646	51.0214	Upregulation	0.106057
S100A6	15.069	1.72462	2.59199e-51	7.7105e-50	0.97167	0.949007	49.1129	Upregulation	0.172462
PPP1R14B	15.0651	1.40298	2.74633e-51	8.15764e-50	0.16827	0.0757972	49.0884	Upregulation	0.140298
IFNG-AS1	14.9248	2.03153	2.27223e-50	6.57583e-49	0.149134	0.0582485	48.182	Upregulation	0.203153
CFL1	14.7002	3.18727	6.42458e-49	1.81014e-47	0.988347	0.98078	46.7423	Upregulation	0.318727
CD52	14.5568	2.84164	5.29041e-48	1.45221e-46	0.965256	0.946693	45.838	Upregulation	0.284164
HMGB2	14.5549	1.41943	5.43816e-48	1.48873e-46	0.451785	0.380326	45.8272	Upregulation	0.141943
PPIB	14.4904	1.0509	1.39407e-47	3.78566e-46	0.902395	0.877427	45.4219	Upregulation	0.10509
CCL5	14.3933	8.49237	5.69851e-47	1.52901e-45	0.787898	0.810744	44.8156	Upregulation	0.849237
SMAD4	14.1005	1.07192	3.77107e-45	9.64576e-44	0.189651	0.10338	43.0157	Upregulation	0.107192
DUS1L	13.9635	1.01835	2.60172e-44	6.49885e-43	0.196387	0.111145	42.1872	Upregulation	0.101835
SLF1	13.8926	1.08058	7.02231e-44	1.7455e-42	0.208574	0.125548	41.7581	Upregulation	0.108058
ZFPM1	13.5577	1.57744	7.1363e-42	1.68493e-40	0.140368	0.0569351	39.7734	Upregulation	0.157744
DLEU2	13.5165	1.06045	1.24924e-41	2.92231e-40	0.192859	0.110225	39.5343	Upregulation	0.106045
LGALS3	13.5074	1.24114	1.41523e-41	3.30676e-40	0.199808	0.11916	39.4806	Upregulation	0.124114
NME1	13.3831	1.18111	7.58891e-41	1.7391e-39	0.199701	0.118874	38.7597	Upregulation	0.118111
NR3C2	13.0383	1.03063	7.40832e-39	1.60855e-37	0.175112	0.0948113	36.7936	Upregulation	0.103063
MGAT5	12.8839	1.01166	5.5486e-38	1.17577e-36	0.175112	0.0957138	35.9297	Upregulation	0.101166
EEF1A1	12.5811	8.40793	2.68332e-36	5.43588e-35	0.999679	0.999875	34.2647	Upregulation	0.840793
ACTG1	12.5733	3.63068	2.96253e-36	5.98951e-35	0.97167	0.966672	34.2226	Upregulation	0.363068
NACA	12.377	1.44301	3.48221e-35	6.80913e-34	0.995082	0.992888	33.1669	Upregulation	0.144301
PVT1	12.3643	1.03643	4.07553e-35	7.93104e-34	0.159611	0.0829186	33.1007	Upregulation	0.103643
EXOC6B	12.2687	1.03422	1.3336e-34	2.54114e-33	0.163139	0.0874666	32.595	Upregulation	0.103422
PCNA	12.2328	1.28667	2.0777e-34	3.92998e-33	0.211674	0.139121	32.4056	Upregulation	0.128667
SEL1L3	12.201	1.00463	3.07029e-34	5.75374e-33	0.167308	0.0922916	32.24	Upregulation	0.100463
TPRG1L	12.0734	1.10992	1.45933e-33	2.67781e-32	0.155014	0.0808278	31.5722	Upregulation	0.110992
GNAQ	11.9795	1.08324	4.5492e-33	8.19907e-32	0.157152	0.08341	31.0862	Upregulation	0.108324
ZNRF2	11.6353	1.00823	2.7263e-31	4.72854e-30	0.155869	0.0839908	29.3253	Upregulation	0.100823
RASGRF2	11.6248	1.05609	3.08319e-31	5.34297e-30	0.147637	0.075556	29.2722	Upregulation	0.105609
RNF157	11.3677	1.31246	6.05592e-30	1.00723e-28	0.12957	0.0595084	27.9969	Upregulation	0.131246
GZMA	11.3482	2.50042	7.56915e-30	1.25377e-28	0.709429	0.733678	27.9018	Upregulation	0.250042
EEF1B2	10.862	1.19359	1.74817e-27	2.70959e-26	0.96889	0.966413	25.5671	Upregulation	0.119359
SCMH1	10.8066	1.21297	3.20466e-27	4.92938e-26	0.129036	0.062314	25.3072	Upregulation	0.121297
RYK	10.6847	1.01387	1.20044e-26	1.80138e-25	0.144323	0.078451	24.7444	Upregulation	0.101387
SH3BGRL3	10.6164	2.31693	2.50031e-26	3.70258e-25	0.988668	0.984667	24.4315	Upregulation	0.231693
UBA52	10.504	1.15662	8.28179e-26	1.20267e-24	0.992303	0.988	23.9199	Upregulation	0.115662
LFNG	10.3991	1.2144	2.50165e-25	3.57645e-24	0.12369	0.0595977	23.4465	Upregulation	0.12144
NPHP3	10.3011	1.215	6.9636e-25	9.79644e-24	0.12059	0.0569261	23.0089	Upregulation	0.1215
SYNC	10.1121	1.01257	4.88162e-24	6.69093e-23	0.135557	0.073072	22.1745	Upregulation	0.101257
STMN1	10.0618	1.61662	8.14607e-24	1.1068e-22	0.283194	0.229313	21.9559	Upregulation	0.161662
CORO1A	10.0575	1.36683	8.50991e-24	1.15545e-22	0.943767	0.93077	21.9372	Upregulation	0.136683
CD74	9.90568	3.0681	3.93294e-23	5.19046e-22	0.893735	0.898639	21.2848	Upregulation	0.30681
EID2	9.59191	1.32069	8.64708e-22	1.0921e-20	0.105303	0.045918	19.9617	Upregulation	0.132069
LDB1	9.57078	1.09003	1.06107e-21	1.33843e-20	0.118559	0.0592582	19.8734	Upregulation	0.109003
NSD2	9.55442	1.06506	1.24281e-21	1.56184e-20	0.135878	0.0773788	19.8064	Upregulation	0.106505
SLC35D2	9.49884	1.44574	2.12233e-21	2.65232e-20	0.0993158	0.0405568	19.5764	Upregulation	0.144574
MOSMO	9.49846	1.28349	2.13015e-21	2.65882e-20	0.10712	0.0483662	19.5753	Upregulation	0.128349
INO80B	9.18172	1.5538	4.24276e-20	5.02899e-19	0.0904426	0.0335338	18.2985	Upregulation	0.15538
CRIP2	9.05877	1.49424	1.31932e-19	1.53691e-18	0.0973915	0.0414504	17.8134	Upregulation	0.149424
KCNQ5	9.05383	1.22605	1.38035e-19	1.60523e-18	0.112145	0.0563632	17.7945	Upregulation	0.122605
PHF19	8.97604	1.02066	2.80676e-19	3.21058e-18	0.127753	0.0726163	17.4934	Upregulation	0.102066
XYLT1	8.93825	1.07349	3.95394e-19	4.48482e-18	0.113534	0.0581949	17.3483	Upregulation	0.107349
VEGFB	8.88843	1.12885	6.19799e-19	6.99103e-18	0.109365	0.0543617	17.1555	Upregulation	0.112885
KIAA0825	8.78091	1.7584	1.62159e-18	1.79215e-17	0.0829592	0.0285926	16.7466	Upregulation	0.17584
UST	8.74855	1.3741	2.16103e-18	2.3728e-17	0.0921531	0.037912	16.6247	Upregulation	0.13741
FAAH2	8.73128	1.48566	2.51803e-18	2.75881e-17	0.091084	0.0370811	16.5593	Upregulation	0.148566
CSGALNACT1	8.68567	1.13389	3.76517e-18	4.08761e-17	0.104447	0.0506089	16.3885	Upregulation	0.113389
HABP4	8.56552	1.16605	1.07593e-17	1.1502e-16	0.101882	0.0488487	15.9392	Upregulation	0.116605
BTBD6	8.48421	1.05931	2.17193e-17	2.28804e-16	0.109151	0.0566849	15.6405	Upregulation	0.105931
CCDC85C	8.44114	1.21376	3.14256e-17	3.28493e-16	0.095681	0.0432999	15.4835	Upregulation	0.121376
SH3GLB2	8.43109	1.05993	3.42462e-17	3.5724e-16	0.111503	0.0595263	15.447	Upregulation	0.105993
ENTR1	8.4206	1.20326	3.74556e-17	3.88916e-16	0.100064	0.0480356	15.4101	Upregulation	0.120326
PPIA	8.4159	2.04509	3.89902e-17	4.04436e-16	0.985354	0.980155	15.3931	Upregulation	0.204509
HELLS	8.33041	1.42328	8.0561e-17	8.25079e-16	0.104447	0.0534414	15.0835	Upregulation	0.142328
TVP23C	8.11861	1.12921	4.71543e-16	4.68261e-15	0.0961086	0.0457035	14.3295	Upregulation	0.112921
ATAD2	8.01653	1.10553	1.0877e-15	1.0614e-14	0.138016	0.0896021	13.9741	Upregulation	0.110553
PRKN	8.00892	1.20517	1.1572e-15	1.12758e-14	0.09226	0.0426566	13.9479	Upregulation	0.120517
ADAM19	7.84789	1.55401	4.231e-15	3.99961e-14	0.0756895	0.0269664	13.398	Upregulation	0.155401
MKI67	7.8377	2.26012	4.58856e-15	4.32953e-14	0.0676716	0.0191124	13.3636	Upregulation	0.226012
CEP128	7.73858	1.09704	1.00534e-14	9.33797e-14	0.0987813	0.0509217	13.0297	Upregulation	0.109704
CAPG	7.73817	1.04263	1.00859e-14	9.36394e-14	0.0964293	0.0485002	13.0285	Upregulation	0.104263
FMN1	7.70798	1.00959	1.27827e-14	1.18135e-13	0.102951	0.0552374	12.9276	Upregulation	0.100959
CLYBL	7.64976	1.06083	2.01356e-14	1.83824e-13	0.095681	0.048259	12.7356	Upregulation	0.106083
CDCA7	7.59332	1.71821	3.11816e-14	2.8263e-13	0.0774	0.0305673	12.5488	Upregulation	0.171821
LINC00426	7.58836	1.00706	3.2399e-14	2.92747e-13	0.0981398	0.0511093	12.5335	Upregulation	0.100706
RORA-AS1	7.5278	1.1515	5.16026e-14	4.59703e-13	0.0892666	0.042603	12.3375	Upregulation	0.11515
FABP5	7.52481	1.15559	5.27986e-14	4.70151e-13	0.16966	0.125879	12.3278	Upregulation	0.115559
CITED4	7.49973	1.10693	6.39517e-14	5.65982e-13	0.0998503	0.0537005	12.2472	Upregulation	0.110693
TEX14	7.43167	1.47851	1.07239e-13	9.42491e-13	0.0764379	0.0303707	12.0257	Upregulation	0.147851
METRN	7.33342	1.19618	2.24351e-13	1.94726e-12	0.0874492	0.0421026	11.7106	Upregulation	0.119618
CXCR6	7.2319	1.03483	4.76297e-13	4.05413e-12	0.112572	0.0684346	11.3921	Upregulation	0.103483
CD70	7.13916	1.29228	9.39013e-13	7.86055e-12	0.0857387	0.0416201	11.1045	Upregulation	0.129228
RRAS	7.11978	1.4074	1.08097e-12	9.00791e-12	0.0750481	0.0309336	11.0454	Upregulation	0.14074
EZH2	7.05148	1.31613	1.77028e-12	1.45664e-11	0.0955741	0.0524317	10.8366	Upregulation	0.131613
HIP1	7.02742	1.18141	2.10384e-12	1.72689e-11	0.0846697	0.0412359	10.7627	Upregulation	0.118141
LINC01473	6.91653	1.10631	4.62855e-12	3.71789e-11	0.0818901	0.038877	10.4297	Upregulation	0.110631
PARVB	6.86883	1.00364	6.47316e-12	5.14854e-11	0.0914047	0.0488934	10.2883	Upregulation	0.100364
EDA	6.83863	1.78436	7.99532e-12	6.32198e-11	0.0636092	0.0211943	10.1991	Upregulation	0.178436
IGKV2-30	6.76074	4.68977	1.37288e-11	1.06804e-10	0.0439384	0.00197468	9.97141	Upregulation	0.468977
CMTM8	6.69945	1.30994	2.09204e-11	1.61204e-10	0.0708788	0.0292628	9.79262	Upregulation	0.130994
MGAT4B	6.69462	1.02695	2.16234e-11	1.66431e-10	0.0870216	0.0455695	9.77876	Upregulation	0.102695
HCG17	6.61551	1.11781	3.70275e-11	2.81676e-10	0.078576	0.0375189	9.55025	Upregulation	0.111781
CENPM	6.59051	1.57856	4.38332e-11	3.31704e-10	0.0724824	0.0318182	9.47925	Upregulation	0.157856
DHFR	6.5831	1.32366	4.60743e-11	3.47884e-10	0.0948257	0.0547906	9.45857	Upregulation	0.132366
PTMA	-6.5822	1.19643	4.63529e-11	3.49857e-10	0.995831	0.996176	9.45611	Upregulation	0.119643
MYL6B	6.37483	1.04814	1.83172e-10	1.32572e-09	0.0790036	0.0394578	8.87755	Upregulation	0.104814
ACSL6	6.36813	1.04616	1.91352e-10	1.38344e-09	0.0787898	0.0392255	8.85904	Upregulation	0.104616
TG	6.302	1.69152	2.93835e-10	2.10411e-09	0.0585846	0.0194787	8.67693	Upregulation	0.169152
SAMD12	6.16674	1.12997	6.97132e-10	4.86983e-09	0.0737652	0.0355531	8.31249	Upregulation	0.112997
RAB11FIP3	6.16271	1.06845	7.15108e-10	4.99024e-09	0.076331	0.0381086	8.30188	Upregulation	0.106845
CATSPERB	5.9946	1.41391	2.03989e-09	1.38069e-08	0.0609365	0.0236961	7.8599	Upregulation	0.141391
TYMS	5.90742	2.27822	3.47501e-09	2.32332e-08	0.0518495	0.0152434	7.63389	Upregulation	0.227822
ATAD5	5.842	1.169	5.15787e-09	3.40352e-08	0.0757965	0.0397348	7.46807	Upregulation	0.1169
TSHZ2	5.64552	1.25645	1.64679e-08	1.04089e-07	0.0633953	0.0284497	6.98259	Upregulation	0.125645
SNED1	5.64176	1.33673	1.68316e-08	1.06289e-07	0.0642506	0.0293968	6.97351	Upregulation	0.133673
FBXL8	5.53047	1.15961	3.19366e-08	1.97247e-07	0.066068	0.0318004	6.70499	Upregulation	0.115961
JCHAIN	5.5123	1.53693	3.54175e-08	2.17883e-07	0.05356	0.0194251	6.66178	Upregulation	0.153693
MPND	5.42837	1.44401	5.68699e-08	3.44107e-07	0.0559119	0.0222397	6.46331	Upregulation	0.144401
SAP30	5.42518	1.00323	5.78957e-08	3.5e-07	0.0737652	0.0402352	6.45593	Upregulation	0.100323
ZNF787	5.41563	1.18002	6.10722e-08	3.68873e-07	0.0625401	0.0289322	6.43312	Upregulation	0.118002
IGKC	5.30564	1.1631	1.12275e-07	6.635e-07	0.0674578	0.0347847	6.17816	Upregulation	0.11631
TRAV26-1	5.27259	2.14982	1.34512e-07	7.88924e-07	0.0532393	0.0207654	6.10296	Upregulation	0.214982
PCLAF	5.23906	1.66926	1.61393e-07	9.38431e-07	0.0538807	0.0215249	6.0276	Upregulation	0.166926
CHAF1A	5.22215	1.21946	1.76862e-07	1.02514e-06	0.0669232	0.0347132	5.98922	Upregulation	0.121946
CTLA4	5.12536	1.21112	2.96971e-07	1.68611e-06	0.0617917	0.0301027	5.77311	Upregulation	0.121112
GINS2	5.01581	2.12506	5.28109e-07	2.9351e-06	0.044473	0.0134207	5.53238	Upregulation	0.212506
FUT7	5.00387	1.18256	5.61895e-07	3.11774e-06	0.0560188	0.0249828	5.50616	Upregulation	0.118256
ZSWIM5	4.97021	1.35245	6.68819e-07	3.68779e-06	0.054629	0.023848	5.43323	Upregulation	0.135245
NUSAP1	4.88603	1.97032	1.02892e-06	5.56876e-06	0.0483216	0.0181206	5.25424	Upregulation	0.197032
ZMYND19	4.87736	1.09564	1.07516e-06	5.80349e-06	0.0597605	0.029504	5.23631	Upregulation	0.109564
RRM2	4.84865	2.41863	1.24306e-06	6.66012e-06	0.0466111	0.0166731	5.17652	Upregulation	0.241863
NBL1	4.69318	1.91778	2.68989e-06	1.39722e-05	0.0412658	0.012134	4.85473	Upregulation	0.191778
MCM7	4.68539	1.16612	2.79425e-06	1.44883e-05	0.143361	0.117221	4.83898	Upregulation	0.116612
DOCK3	4.64691	1.22976	3.36941e-06	1.73203e-05	0.0522771	0.0234459	4.76144	Upregulation	0.122976
CENPP	4.6194	1.31539	3.84851e-06	1.96976e-05	0.0571948	0.0287535	4.70559	Upregulation	0.131539
NCAPG2	4.60773	1.39857	4.07089e-06	2.07833e-05	0.0518495	0.0233209	4.68229	Upregulation	0.139857
AVEN	4.57999	1.0538	4.65005e-06	2.36151e-05	0.05805	0.0296738	4.62681	Upregulation	0.10538
CDC37L1-DT	4.54831	1.02788	5.40788e-06	2.73745e-05	0.056981	0.0287445	4.56265	Upregulation	0.102788
PIK3R2	4.52074	1.06464	6.16243e-06	3.10621e-05	0.0537738	0.0256619	4.50777	Upregulation	0.106464
LRRC8B	4.5191	1.10836	6.21045e-06	3.12963e-05	0.0539876	0.0259299	4.50451	Upregulation	0.110836
POLR2J2	4.51497	1.40643	6.3325e-06	3.18638e-05	0.0457558	0.0177096	4.4967	Upregulation	0.140643
RBBP8	4.47567	1.53886	7.61715e-06	3.8082e-05	0.0493906	0.0217393	4.41928	Upregulation	0.153886
DOCK5	4.456	1.15666	8.35028e-06	4.15729e-05	0.0566603	0.0291377	4.38119	Upregulation	0.115666
LINC01876	4.31016	1.62176	1.6314e-05	7.90265e-05	0.041052	0.0142963	4.10223	Upregulation	0.162176
CLSPN	4.28074	1.68429	1.86275e-05	8.96162e-05	0.0454351	0.019032	4.04761	Upregulation	0.168429
MCM4	4.25088	1.49279	2.12928e-05	0.000101805	0.0563395	0.0303171	3.99223	Upregulation	0.149279
FANCI	4.24657	1.25439	2.17065e-05	0.000103661	0.059226	0.0331317	3.98438	Upregulation	0.125439
TK1	4.24317	1.68636	2.20384e-05	0.000105147	0.0399829	0.0136708	3.9782	Upregulation	0.168636
TIAM1	4.23342	1.03046	2.30166e-05	0.000109608	0.0525978	0.0263052	3.96016	Upregulation	0.103046
SNTG2	4.21852	1.63955	2.45911e-05	0.000116748	0.0405174	0.014341	3.93275	Upregulation	0.163955
C2orf81	4.18736	1.42019	2.82223e-05	0.000133052	0.0420141	0.015994	3.87598	Upregulation	0.142019
BRCA1	4.1315	1.44626	3.604e-05	0.000167916	0.0478939	0.0223737	3.77491	Upregulation	0.144626
CENPF	4.10779	1.65636	3.99464e-05	0.000185392	0.0418003	0.0163693	3.73191	Upregulation	0.165636
P2RX5	4.08442	1.01117	4.41867e-05	0.000203949	0.0528116	0.0274668	3.69048	Upregulation	0.101117
TPX2	4.07546	1.63971	4.59237e-05	0.000211389	0.0399829	0.0146984	3.67492	Upregulation	0.163971
DTL	4.05598	2.14941	4.99252e-05	0.00022882	0.0337823	0.00860459	3.64051	Upregulation	0.214941
CDKN3	4.05599	1.56641	4.99233e-05	0.00022882	0.0416934	0.0165927	3.64051	Upregulation	0.156641
BIRC5	4.02628	2.0089	5.66658e-05	0.000258195	0.0335685	0.00855991	3.58805	Upregulation	0.20089
EXT1	4.0071	1.00869	6.14689e-05	0.000279013	0.0507804	0.0259031	3.55437	Upregulation	0.100869
DMTN	4.00548	1.08056	6.18921e-05	0.000280808	0.0493906	0.024545	3.55159	Upregulation	0.108056
TRAV36DV7	3.99905	2.00701	6.35977e-05	0.000287838	0.0399829	0.0153239	3.54085	Upregulation	0.200701
ALCAM	3.99803	1.17795	6.38706e-05	0.000288879	0.045542	0.0207028	3.53928	Upregulation	0.117795
CASTOR2	3.9593	1.09744	7.5171e-05	0.000337503	0.0470387	0.0224452	3.47172	Upregulation	0.109744
ARMH4	3.88296	1.01138	0.000103192	0.000457631	0.047787	0.0236425	3.33948	Upregulation	0.101138
TSPAN18	3.77085	1.48916	0.000162689	0.000707701	0.0372033	0.0137781	3.15015	Upregulation	0.148916
FDXR	3.76605	1.10501	0.00016585	0.000720675	0.0492837	0.0259657	3.14226	Upregulation	0.110501
ZWINT	3.74292	1.59935	0.000181896	0.000786857	0.0372033	0.0140014	3.1041	Upregulation	0.159935
GPR25	3.72297	1.97466	0.000196895	0.000847756	0.0406243	0.0177096	3.07173	Upregulation	0.197466
SLC27A2	3.71819	1.92789	0.000200651	0.000862464	0.0335685	0.0105078	3.06426	Upregulation	0.192789
PKP4	3.71132	1.08124	0.00020618	0.000885291	0.0459696	0.0229366	3.05291	Upregulation	0.108124
NCF4	3.71042	1.08115	0.000206914	0.000888253	0.0449006	0.0218644	3.05146	Upregulation	0.108115
CENPU	3.69182	1.51948	0.000222655	0.000952999	0.0397691	0.0169322	3.02091	Upregulation	0.151948
IGHA1	3.69088	1.43325	0.000223484	0.000956198	0.0413727	0.0185227	3.01945	Upregulation	0.143325
ZCWPW2	3.6895	1.12043	0.000224699	0.000960733	0.0434039	0.0204884	3.0174	Upregulation	0.112043
KCNQ1	3.68211	1.01447	0.000231314	0.000986727	0.0462904	0.0234102	3.0058	Upregulation	0.101447
ZNF777	3.66636	1.3833	0.000246027	0.00104618	0.0379517	0.0151898	2.98039	Upregulation	0.13833
MDGA1	3.66038	1.03426	0.000251846	0.00107003	0.0458627	0.0231421	2.97061	Upregulation	0.103426
GML	3.64593	1.47408	0.000266426	0.00112984	0.0361343	0.0134832	2.94698	Upregulation	0.147408
UHRF1	3.64361	2.0075	0.000268838	0.00113983	0.0332478	0.0106686	2.94316	Upregulation	0.20075
NCAPH	3.63029	1.58935	0.000283101	0.00119605	0.037631	0.0151362	2.92225	Upregulation	0.158935
IGHA2	3.61854	3.03312	0.000296275	0.00124832	0.0269403	0.00448547	2.90367	Upregulation	0.303312
CUBN	3.57856	1.15505	0.00034549	0.00144427	0.0409451	0.0187103	2.84035	Upregulation	0.115505
CENPW	3.57363	1.60572	0.000352065	0.00146994	0.0348514	0.012679	2.8327	Upregulation	0.160572
HMGB3	3.55961	1.77546	0.000371411	0.00154625	0.0337823	0.011714	2.81072	Upregulation	0.177546
FBXL16	3.50405	1.36877	0.000458244	0.00188873	0.0362412	0.014475	2.72383	Upregulation	0.136877
MCM2	3.50356	1.35012	0.000459081	0.00189179	0.0430832	0.0214534	2.72313	Upregulation	0.135012
ITGA1	3.48064	1.54508	0.000500212	0.00205018	0.037631	0.0160923	2.68821	Upregulation	0.154508
TRAV41	3.43849	1.04853	0.000584975	0.00237769	0.0375241	0.0161102	2.62384	Upregulation	0.104853
LINC02340	3.42719	1.22088	0.000609853	0.00247137	0.0380586	0.0167714	2.60706	Upregulation	0.122088
WDHD1	3.40091	1.21692	0.000671627	0.00270386	0.0418003	0.0207475	2.56802	Upregulation	0.121692
CDRT4	3.39222	1.33638	0.000693279	0.0027866	0.0354928	0.0144125	2.55493	Upregulation	0.133638
BRIP1	3.36604	1.51328	0.000762553	0.00304378	0.0358136	0.0149575	2.51659	Upregulation	0.151328
ASPM	3.36425	1.99117	0.000767523	0.00306133	0.0281163	0.0072107	2.51409	Upregulation	0.199117
NFE2L3	3.27763	1.1351	0.00104683	0.00410901	0.0383793	0.0180223	2.38626	Upregulation	0.11351
TRAV22	3.27592	1.18436	0.00105318	0.00413074	0.0393415	0.019032	2.38397	Upregulation	0.118436
LINC02320	3.24995	1.34413	0.00115426	0.00449934	0.0331409	0.0129382	2.34685	Upregulation	0.134413
UBE2T	3.23117	1.0613	0.00123286	0.00478729	0.0487492	0.0288249	2.31991	Upregulation	0.10613
EGLN3	3.22159	1.42907	0.0012748	0.00494068	0.033034	0.0130364	2.30621	Upregulation	0.142907
DLG2	3.18843	1.34066	0.00143049	0.00551243	0.0341031	0.0143231	2.25866	Upregulation	0.134066
CENPS	3.18714	1.14401	0.00143688	0.00553497	0.037631	0.0178436	2.25688	Upregulation	0.114401
IGKV3-15	3.18536	1.61541	0.00144572	0.00556687	0.0286508	0.00886371	2.25439	Upregulation	0.161541
CCNB2	3.13653	1.80267	0.00170961	0.00652472	0.0255506	0.00604913	2.18544	Upregulation	0.180267
NICN1	3.13217	1.20052	0.00173519	0.00661737	0.0345307	0.0150647	2.17931	Upregulation	0.120052
EMILIN2	3.12803	1.05464	0.0017598	0.00670493	0.0387	0.0192821	2.17361	Upregulation	0.105464
RMI2	3.11118	1.36383	0.0018634	0.00707296	0.0320718	0.0127416	2.1504	Upregulation	0.136383
AFF3	3.08665	1.05195	0.00202423	0.00764631	0.0394484	0.0202918	2.11655	Upregulation	0.105195
C3orf14	3.08399	1.36881	0.00204248	0.00770799	0.0324995	0.013367	2.11306	Upregulation	0.136881
TRBV15	3.05822	1.00704	0.00222659	0.00836232	0.0379517	0.0189605	2.07767	Upregulation	0.100704
KNL1	3.03626	1.65367	0.00239536	0.00893981	0.0303613	0.0115353	2.04867	Upregulation	0.165367
IGHV3-33	3.02773	4.34252	0.00246402	0.00917574	0.0198845	0.00107222	2.03736	Upregulation	0.434252
IGLV10-54	3.02456	2.88386	0.00248994	0.00926205	0.0213812	0.00258227	2.03329	Upregulation	0.288386

## Sheet: S7
Table S7 Specific upregulated GO from mild patients in CD8+T cells
	Gene_set	Term	Overlap	p-value	Adjusted p-value	Old p-value	Old Adjusted p-value	Odds Ratio	Combined Score	Genes
0	GO_Biological_Process_2021	defense response to symbiont (GO:0140546)	30/124	1.5112e-26	1.44139e-23	0	0	20.6162	1225.72	IFITM3;IFIT5;PRF1;IFI6;NLRC5;IFIT1;SAMHD1;IFI44L;IFIT2;OASL;IFI16;ZBP1;STAT1;MX2;EIF2AK2;ISG15;LILRB1;BST2;NT5C3A;MOV10;PLSCR1;IFI27;OAS1;OAS2;IRF1;OAS3;IRF7;APOBEC3A;MYD88;TLR3
1	GO_Biological_Process_2021	cellular response to type I interferon (GO:0071357)	24/65	1.9193e-26	1.44139e-23	0	0	37.1793	2201.58	IFITM3;SP100;STAT1;MX2;IFIT5;IFI6;ISG15;IFIT1;HLA-F;SAMHD1;PSMB8;IFIT2;OASL;HLA-E;BST2;IFI27;OAS1;OAS2;IRF1;OAS3;IRF7;GBP2;XAF1;MYD88
2	GO_Biological_Process_2021	type I interferon signaling pathway (GO:0060337)	24/65	1.9193e-26	1.44139e-23	0	0	37.1793	2201.58	IFITM3;SP100;STAT1;MX2;IFIT5;IFI6;ISG15;IFIT1;HLA-F;SAMHD1;PSMB8;IFIT2;OASL;HLA-E;BST2;IFI27;OAS1;OAS2;IRF1;OAS3;IRF7;GBP2;XAF1;MYD88
3	GO_Biological_Process_2021	defense response to virus (GO:0051607)	30/133	1.43387e-25	8.07629e-23	0	0	18.8061	1075.79	IFITM3;IFIT5;PRF1;IFI6;NLRC5;IFIT1;SAMHD1;IFI44L;IFIT2;OASL;IFI16;ZBP1;STAT1;MX2;EIF2AK2;ISG15;LILRB1;BST2;NT5C3A;MOV10;PLSCR1;IFI27;OAS1;OAS2;IRF1;OAS3;IRF7;APOBEC3A;MYD88;TLR3
4	GO_Biological_Process_2021	interferon-gamma-mediated signaling pathway (GO:0060333)	19/68	1.54193e-18	6.94794e-16	0	0	24.226	993.595	SP100;STAT1;IFI30;HLA-F;OASL;HLA-E;OAS1;OAS2;IRF1;OAS3;IRF7;NCAM1;TRIM38;JAK2;GBP2;TRIM21;GBP1;TRIM22;TRIM34
5	GO_Biological_Process_2021	cytokine-mediated signaling pathway (GO:0019221)	47/621	2.94638e-18	1.10636e-15	0	0	5.46631	220.653	IFITM3;ITGB1;SP100;PELI2;IFIT5;IFI6;FASLG;IFIT1;IFI30;SAMHD1;IFIT2;OASL;RAP1B;HNRNPDL;CXCR2;CCL4;CASP1;NCAM1;GBP2;JAK2;GBP1;TRIM21;TRIM22;CCR1;HSPA8;ANXA1;STAT1;MX2;MSN;ISG15;HLA-F;YWHAZ;PSMB8;HLA-E;BST2;PSMA5;PSMA4;IFI27;OAS1;OAS2;IRF1;OAS3;IRF7;TRIM38;XAF1;MYD88;TRIM34
6	GO_Biological_Process_2021	cellular response to interferon-gamma (GO:0071346)	23/121	4.39561e-18	1.41476e-15	0	0	14.8152	592.105	SP100;STAT1;IFI30;HLA-F;HLA-E;OASL;OAS1;OAS2;IRF1;OAS3;CCL4;CASP1;IRF7;NCAM1;LGALS9;TRIM38;JAK2;GBP2;TRIM21;GBP1;TRIM22;GBP4;TRIM34
7	GO_Biological_Process_2021	negative regulation of viral process (GO:0048525)	18/70	6.47026e-17	1.82219e-14	0	0	21.5549	803.498	IFITM3;STAT1;IFIT5;EIF2AK2;ISG15;IFIT1;OASL;BST2;PARP10;PLSCR1;OAS1;IFI16;OAS2;OAS3;TRIM14;BANF1;TRIM21;APOBEC3A
8	GO_Biological_Process_2021	regulation of immune response (GO:0050776)	24/179	3.28723e-15	8.22902e-13	0	0	9.77739	326.063	LYN;ITGB1;LAG3;CD300A;CD160;ICAM2;KIR3DL1;LILRB1;KIR2DL1;KIR3DL2;HLA-F;SAMHD1;HLA-E;NCR1;FCGR3A;PLSCR1;TYROBP;FCGR3B;CLEC2B;IRF1;KLRF1;IRF7;SLAMF6;ITGB7
9	GO_Biological_Process_2021	negative regulation of viral genome replication (GO:0045071)	15/54	7.36263e-15	1.6588e-12	0	0	23.7397	772.546	IFITM3;IFIT5;EIF2AK2;ISG15;IFIT1;OASL;BST2;PARP10;PLSCR1;OAS1;IFI16;OAS2;OAS3;BANF1;APOBEC3A
10	GO_Biological_Process_2021	regulation of viral genome replication (GO:0045069)	15/67	2.42017e-13	4.95695e-11	0	0	17.793	516.882	IFITM3;IFIT5;EIF2AK2;ISG15;IFIT1;OASL;BST2;PARP10;PLSCR1;OAS1;IFI16;OAS2;OAS3;BANF1;APOBEC3A
11	GO_Biological_Process_2021	response to cytokine (GO:0034097)	20/150	7.76681e-13	1.45822e-10	0	0	9.60285	267.763	IFITM3;SP100;ANXA1;GCH1;CALCOCO2;STAT1;MX2;EIF2AK2;ISG15;BST2;NUB1;PLSCR1;LAMP3;CASP1;LGALS9;XAF1;JAK2;PTPN4;TRIM21;MYD88
12	GO_Biological_Process_2021	innate immune response (GO:0045087)	26/302	8.48005e-12	1.46966e-09	0	0	5.95013	151.688	IFITM3;SP100;CALCOCO2;IFI6;NLRC5;IFIT1;NUB1;APOL1;TRIM21;TRIM22;LYN;GCH1;KLRC2;ISG15;HLA-E;BST2;TYROBP;IFI27;OAS1;IRF7;TRIM14;TRIM38;APOBEC3A;TLR3;MYD88;TRIM34
13	GO_Biological_Process_2021	response to interferon-gamma (GO:0034341)	14/80	5.36908e-11	8.64038e-09	0	0	13.0338	308.221	IFITM3;SP100;GCH1;CALCOCO2;STAT1;BST2;NUB1;CCL4;CASP1;LGALS9;GBP2;TRIM21;GBP1;GBP4
14	GO_Biological_Process_2021	response to interferon-beta (GO:0035456)	9/28	4.61539e-10	6.93232e-08	0	0	28.7251	617.489	IFITM3;BST2;PLSCR1;PNPT1;IFI16;OAS1;STAT1;IRF1;XAF1
15	GO_Biological_Process_2021	antigen processing and presentation of peptide antigen via MHC class I (GO:0002474)	9/33	2.39509e-09	3.37258e-07	0	0	22.735	451.285	BCAP31;PDIA3;ERAP2;TAP2;TAP1;CALR;IFI30;HLA-F;HLA-E
16	GO_Biological_Process_2021	positive regulation of intracellular signal transduction (GO:1902533)	31/546	3.02742e-09	4.01222e-07	0	0	3.81735	74.8794	RNF31;ITGB1;USP15;HSP90AB1;PELI2;IFIT5;FASLG;DDX60;OASL;PDGFD;CCL4;TNFSF10;CASP1;LGALS9;RAC1;JAK2;TRIM21;TRIM22;LYN;BCAP31;PDGFRB;EIF2AK2;BST2;TRIM14;RBCK1;TRIM38;PIK3AP1;TLR3;CARD11;MYD88;TRIM34
17	GO_Biological_Process_2021	positive regulation of type I interferon production (GO:0032481)	12/77	5.19424e-09	6.50146e-07	0	0	11.2736	215.052	ZBP1;OAS1;IFI16;OAS2;STAT1;IRF1;OAS3;IRF7;ISG15;LRRFIP1;TLR3;MYD88
18	GO_Biological_Process_2021	cellular defense response (GO:0006968)	10/49	6.61146e-09	7.83979e-07	0	0	15.5815	293.469	ITGB1;LGALS3BP;NCR1;TYROBP;KLRC2;GNLY;KLRC3;CXCR2;PRF1;KIR3DL2
19	GO_Biological_Process_2021	negative regulation of innate immune response (GO:0045824)	9/38	9.40843e-09	1.05986e-06	0	0	18.8103	347.646	USP15;IFI16;OAS1;OAS3;NLRC5;ISG15;SAMHD1;USP18;TRIM21
20	GO_Biological_Process_2021	regulation of natural killer cell mediated cytotoxicity (GO:0042269)	8/30	2.30978e-08	2.36543e-06	0	0	21.9804	386.493	NCR1;KLRC2;CD160;SLAMF6;LILRB1;LGALS9;HLA-F;HLA-E
21	GO_Biological_Process_2021	regulation of type I interferon-mediated signaling pathway (GO:0060338)	8/30	2.30978e-08	2.36543e-06	0	0	21.9804	386.493	ZBP1;HSP90AB1;OAS1;OAS3;NLRC5;ISG15;SAMHD1;USP18
22	GO_Biological_Process_2021	positive regulation of I-kappaB kinase/NF-kappaB signaling (GO:0043123)	16/171	2.93305e-08	2.87311e-06	0	0	6.35376	110.204	RNF31;PELI2;IFIT5;FASLG;BST2;TNFSF10;CASP1;TRIM14;LGALS9;RBCK1;TRIM38;TRIM21;TRIM22;CARD11;MYD88;TRIM34
23	GO_Biological_Process_2021	regulation of I-kappaB kinase/NF-kappaB signaling (GO:0043122)	18/224	4.29312e-08	4.03017e-06	0	0	5.39834	91.5756	RNF31;STAT1;PELI2;IFIT5;HSPB1;FASLG;BST2;TNFSF10;CASP1;TRIM14;LGALS9;RBCK1;TRIM38;TRIM21;TRIM22;CARD11;MYD88;TRIM34
24	GO_Biological_Process_2021	antigen processing and presentation of exogenous peptide antigen via MHC class I (GO:0042590)	11/78	6.65497e-08	5.99746e-06	0	0	9.99351	165.146	PDIA3;PSMA5;VAMP8;PSMA4;TAP2;TAP1;CALR;IFI30;HLA-F;PSMB8;HLA-E
25	GO_Biological_Process_2021	negative regulation of type I interferon-mediated signaling pathway (GO:0060339)	6/16	1.417e-07	1.22789e-05	0	0	36.0679	568.775	OAS1;OAS3;NLRC5;ISG15;SAMHD1;USP18
26	GO_Biological_Process_2021	antigen processing and presentation of exogenous peptide antigen via MHC class I, TAP-dependent (GO:0002479)	10/73	3.5101e-07	2.92898e-05	0	0	9.63389	143.183	PDIA3;PSMA5;VAMP8;PSMA4;TAP2;TAP1;CALR;HLA-F;PSMB8;HLA-E
27	GO_Biological_Process_2021	regulation of ribonuclease activity (GO:0060700)	4/5	3.72481e-07	2.99715e-05	0	0	239.1	3539.42	OAS1;OAS2;OAS3;OASL
28	GO_Biological_Process_2021	modulation by symbiont of entry into host (GO:0052372)	6/20	6.48317e-07	5.03675e-05	0	0	25.7575	367.016	TRIM14;TRIM38;TRIM21;EXOC2;TRIM22;TRIM34
29	GO_Biological_Process_2021	protein mono-ADP-ribosylation (GO:0140289)	5/12	8.93454e-07	6.70984e-05	0	0	42.8136	596.315	PARP10;PARP11;PARP4;PARP14;PARP12
30	GO_Biological_Process_2021	positive regulation of cytokine production (GO:0001819)	20/335	9.64457e-07	7.00943e-05	0	0	3.92555	54.3756	ZBP1;ANXA1;BTN3A1;EIF2AK2;LILRB1;ISG15;BTN3A2;HLA-E;TYROBP;IFI16;IRF1;IRF7;SLAMF6;LGALS9;LRRFIP1;TIGIT;TLR3;CARD11;MYD88;HSPA1A
31	GO_Biological_Process_2021	regulation of nuclease activity (GO:0032069)	4/6	1.10276e-06	7.76411e-05	0	0	119.544	1639.87	OAS1;OAS2;OAS3;OASL
32	GO_Biological_Process_2021	regulation of interferon-beta production (GO:0032648)	8/49	1.35151e-06	9.22713e-05	0	0	11.783	159.238	OAS1;OAS2;IRF1;OAS3;IRF7;ISG15;LILRB1;TLR3
33	GO_Biological_Process_2021	positive regulation of interferon-beta production (GO:0032728)	7/36	1.83576e-06	0.000121646	0	0	14.5405	192.052	OAS1;OAS2;IRF1;OAS3;IRF7;ISG15;TLR3
34	GO_Biological_Process_2021	antigen processing and presentation of endogenous peptide antigen (GO:0002483)	5/14	2.19732e-06	0.000141444	0	0	33.2961	433.79	ERAP2;TAP2;TAP1;HLA-F;HLA-E
35	GO_Biological_Process_2021	regulation of type I interferon production (GO:0032479)	10/89	2.27052e-06	0.000141698	0	0	7.67645	99.7593	ZBP1;IFI16;IRF1;IRF7;NLRC5;UBE2L6;ISG15;LRRFIP1;TRIM21;MYD88
36	GO_Biological_Process_2021	negative regulation of cytokine production (GO:0001818)	14/182	2.32704e-06	0.000141698	0	0	5.09378	66.071	SRGN;ANXA1;NLRC5;UBE2L6;ISG15;LILRB1;TYROBP;SELENOS;TBX21;LGALS9;RAC1;TIGIT;GBP1;CMKLR1
37	GO_Biological_Process_2021	regulation of viral entry into host cell (GO:0046596)	7/39	3.24059e-06	0.000187812	0	0	13.1753	166.533	IFITM3;TRIM14;LGALS9;TRIM38;TRIM21;TRIM22;TRIM34
38	GO_Biological_Process_2021	interleukin-27-mediated signaling pathway (GO:0070106)	5/15	3.25108e-06	0.000187812	0	0	29.9649	378.653	OAS1;STAT1;OAS2;JAK2;OASL
39	GO_Biological_Process_2021	regulation of viral life cycle (GO:1903900)	6/26	3.53953e-06	0.000199364	0	0	18.0248	226.238	LAMP3;TRIM14;TRIM38;TRIM21;TRIM22;TRIM34
40	GO_Biological_Process_2021	regulation of cytokine-mediated signaling pathway (GO:0001959)	9/74	3.76944e-06	0.000207135	0	0	8.37692	104.616	ZBP1;RNF31;ELF1;HSP90AB1;STAT1;VRK2;RBCK1;JAK2;USP18
41	GO_Biological_Process_2021	positive regulation of tumor necrosis factor production (GO:0032760)	9/77	5.26647e-06	0.000282509	0	0	8.00613	97.3077	TYROBP;OAS1;OAS2;OAS3;HSPB1;LGALS9;JAK2;TLR3;HLA-E
42	GO_Biological_Process_2021	neutrophil degranulation (GO:0043312)	23/481	6.51875e-06	0.000341552	0	0	3.11176	37.1569	CAP1;HSPA8;HSP90AB1;DYNLT1;CD300A;FGL2;ARPC5;CTSS;VAMP8;BST2;RAP1B;PSMA5;TYROBP;FCGR3B;CXCR1;ADGRE5;CXCR2;C3AR1;STOM;PLEKHO2;RAC1;ARSB;HSPA1A
43	GO_Biological_Process_2021	regulation of tumor necrosis factor production (GO:0032680)	11/124	7.33017e-06	0.000373433	0	0	5.91145	69.8941	TYROBP;SELENOS;OAS1;OAS2;OAS3;HSPB1;LILRB1;LGALS9;JAK2;TLR3;HLA-E
44	GO_Biological_Process_2021	neutrophil activation involved in immune response (GO:0002283)	23/485	7.45872e-06	0.000373433	0	0	3.08417	36.4121	CAP1;HSPA8;HSP90AB1;DYNLT1;CD300A;FGL2;ARPC5;CTSS;VAMP8;BST2;RAP1B;PSMA5;TYROBP;FCGR3B;CXCR1;ADGRE5;CXCR2;C3AR1;STOM;PLEKHO2;RAC1;ARSB;HSPA1A
45	GO_Biological_Process_2021	positive regulation of tumor necrosis factor superfamily cytokine production (GO:1903557)	9/81	8.0346e-06	0.000386893	0	0	7.5598	88.6897	TYROBP;OAS1;OAS2;OAS3;HSPB1;LGALS9;JAK2;TLR3;HLA-E
46	GO_Biological_Process_2021	regulation of cytokine production (GO:0001817)	12/150	8.24131e-06	0.000386893	0	0	5.29026	61.9297	ZBP1;LYN;SRGN;ANXA1;BTN3A1;IFI16;IRF7;EIF2AK2;ISG15;LGALS9;BTN3A2;TRIM21
47	GO_Biological_Process_2021	neutrophil mediated immunity (GO:0002446)	23/488	8.24274e-06	0.000386893	0	0	3.06379	35.8653	CAP1;HSPA8;HSP90AB1;DYNLT1;CD300A;FGL2;ARPC5;CTSS;VAMP8;BST2;RAP1B;PSMA5;TYROBP;FCGR3B;CXCR1;ADGRE5;CXCR2;C3AR1;STOM;PLEKHO2;RAC1;ARSB;HSPA1A
48	GO_Biological_Process_2021	response to interferon-alpha (GO:0035455)	5/18	8.90214e-06	0.000409317	0	0	23.0464	268.012	IFITM3;BST2;MX2;LAMP3;EIF2AK2
49	GO_Biological_Process_2021	regulation of defense response (GO:0031347)	9/83	9.83217e-06	0.000443038	0	0	7.35473	84.7989	ZBP1;ANXA1;IRF1;CASP1;JAK2;SAMHD1;PIK3AP1;USP18;MYD88
50	GO_Biological_Process_2021	regulation of innate immune response (GO:0045088)	8/64	1.06799e-05	0.000471801	0	0	8.62022	98.6769	PLSCR1;HSP90AB1;IFI16;IRF1;SAMHD1;TRIM21;USP18;HLA-E
51	GO_Biological_Process_2021	positive regulation of NF-kappaB transcription factor activity (GO:0051092)	12/155	1.15135e-05	0.000498845	0	0	5.10398	58.0424	RNF31;TRIM14;EIF2AK2;LGALS9;RBCK1;TRIM38;TRIM21;TRIM22;CARD11;MYD88;HSPA1A;TRIM34
52	GO_Biological_Process_2021	cellular response to interferon-beta (GO:0035458)	5/20	1.56734e-05	0.000653931	0	0	19.9715	220.956	PNPT1;IFI16;OAS1;STAT1;IRF1
53	GO_Biological_Process_2021	positive regulation of natural killer cell mediated cytotoxicity (GO:0045954)	5/20	1.56734e-05	0.000653931	0	0	19.9715	220.956	KLRC2;CD160;SLAMF6;HLA-F;HLA-E
54	GO_Biological_Process_2021	protein polyubiquitination (GO:0000209)	17/314	2.25601e-05	0.000913649	0	0	3.50861	37.5398	RNF31;DTX3L;PELI2;UBE2L6;PSMB8;PSMA5;RNF213;PSMA4;IFI27;TRIM14;TRIM69;RBCK1;TRIM38;TRIM21;TRIM22;HERC6;TRIM34
55	GO_Biological_Process_2021	negative regulation of natural killer cell mediated immunity (GO:0002716)	4/11	2.27094e-05	0.000913649	0	0	34.1468	365.122	LILRB1;LGALS9;HLA-F;HLA-E
56	GO_Biological_Process_2021	regulation of interferon-gamma-mediated signaling pathway (GO:0060334)	5/23	3.26488e-05	0.00126824	0	0	16.6404	171.891	HSP90AB1;STAT1;NLRC5;PARP14;JAK2
57	GO_Biological_Process_2021	positive regulation of natural killer cell mediated immunity (GO:0002717)	5/23	3.26488e-05	0.00126824	0	0	16.6404	171.891	KLRC2;CD160;SLAMF6;HLA-F;HLA-E
58	GO_Biological_Process_2021	negative regulation of cytokine-mediated signaling pathway (GO:0001960)	7/55	3.4035e-05	0.00129967	0	0	8.77639	90.2926	OAS1;OAS3;NLRC5;ISG15;SAMHD1;PARP14;USP18
59	GO_Biological_Process_2021	positive regulation of interleukin-1 beta production (GO:0032731)	7/56	3.83475e-05	0.00143995	0	0	8.59684	87.4198	TYROBP;IFI16;CASP1;HSPB1;LGALS9;JAK2;MYD88
60	GO_Biological_Process_2021	positive regulation of interferon-gamma production (GO:0032729)	7/57	4.30987e-05	0.00159182	0	0	8.42448	84.683	BTN3A1;SLAMF6;ISG15;LILRB1;LGALS9;BTN3A2;TLR3
61	GO_Biological_Process_2021	regulation of protein localization to plasma membrane (GO:1903076)	8/80	5.55407e-05	0.00201828	0	0	6.69915	65.6409	ITGB1;VAMP8;TMEM59;DAB2;PRKCE;PPP2R5A;GBP1;ARF6
62	GO_Biological_Process_2021	cellular response to cytokine stimulus (GO:0071345)	21/482	6.39056e-05	0.00228539	0	0	2.80415	27.0827	CCR1;ITGB1;HSPA8;ANXA1;PNPT1;SELPLG;STAT1;FASLG;IFIT1;YWHAZ;IFI16;OAS1;IRF1;CCL4;CASP1;LGALS9;GBP2;JAK2;PTPN4;GBP1;GBP4
63	GO_Biological_Process_2021	positive regulation of leukocyte mediated cytotoxicity (GO:0001912)	6/43	7.3862e-05	0.00258813	0	0	9.73469	92.6091	TYROBP;KLRC2;CD160;SLAMF6;HLA-F;HLA-E
64	GO_Biological_Process_2021	positive regulation of interleukin-1 production (GO:0032732)	7/62	7.46687e-05	0.00258813	0	0	7.65666	72.7571	TYROBP;IFI16;CASP1;HSPB1;LGALS9;JAK2;MYD88
65	GO_Biological_Process_2021	vesicle fusion with endoplasmic reticulum-Golgi intermediate compartment (ERGIC) membrane (GO:1990668)	3/6	8.81422e-05	0.00290956	0	0	59.5879	556.346	TAP2;TAP1;CALR
66	GO_Biological_Process_2021	negative regulation of leukocyte mediated cytotoxicity (GO:0001911)	4/15	8.91077e-05	0.00290956	0	0	21.7253	202.603	LILRB1;LGALS9;HLA-F;HLA-E
67	GO_Biological_Process_2021	positive regulation of natural killer cell activation (GO:0032816)	4/15	8.91077e-05	0.00290956	0	0	21.7253	202.603	TYROBP;KLRC2;HLA-F;HLA-E
68	GO_Biological_Process_2021	positive regulation of pattern recognition receptor signaling pathway (GO:0062208)	4/15	8.91077e-05	0.00290956	0	0	21.7253	202.603	USP15;DDX60;TLR3;OASL
69	GO_Biological_Process_2021	protein ADP-ribosylation (GO:0006471)	5/29	0.000106159	0.00341679	0	0	12.4765	114.167	PARP10;PARP11;PARP4;PARP14;PARP12
70	GO_Biological_Process_2021	negative regulation of binding (GO:0051100)	8/88	0.000109772	0.00348332	0	0	6.02677	54.9467	SP100;DAB2;RALB;IFI16;TMBIM6;IFIT1;JAK2;IFIT2
71	GO_Biological_Process_2021	negative regulation of natural killer cell mediated cytotoxicity (GO:0045953)	4/16	0.000117256	0.00366913	0	0	19.9139	180.244	LILRB1;LGALS9;HLA-F;HLA-E
72	GO_Biological_Process_2021	positive regulation of cellular catabolic process (GO:0031331)	10/141	0.000128707	0.00397229	0	0	4.61702	41.3591	MOV10;TMEM59;PNPT1;DTX3L;TRIM14;MSN;TRIM38;TRIM21;TRIM22;TRIM34
73	GO_Biological_Process_2021	apoptotic process (GO:0006915)	13/231	0.000140911	0.00429016	0	0	3.62438	32.1388	DIABLO;PRKCE;PRF1;IFI6;GZMB;FASLG;IFIT2;PLSCR1;IFI27;IRF1;CASP1;JAK2;MYD88
74	GO_Biological_Process_2021	regulation by virus of viral protein levels in host cell (GO:0046719)	3/7	0.000152345	0.00445758	0	0	44.6886	392.785	DYNLT1;STAT1;IFIT1
75	GO_Biological_Process_2021	regulation of natural killer cell cytokine production (GO:0002727)	3/7	0.000152345	0.00445758	0	0	44.6886	392.785	CD160;HLA-F;HLA-E
76	GO_Biological_Process_2021	positive regulation of natural killer cell cytokine production (GO:0002729)	3/7	0.000152345	0.00445758	0	0	44.6886	392.785	CD160;HLA-F;HLA-E
77	GO_Biological_Process_2021	response to unfolded protein (GO:0006986)	6/49	0.000155804	0.00450035	0	0	8.3738	73.4124	DNAJA1;HSPA8;HSP90AB1;HSPB1;TMBIM6;HSPA1A
78	GO_Biological_Process_2021	Fc-gamma receptor signaling pathway involved in phagocytosis (GO:0038096)	7/71	0.0001777	0.00506781	0	0	6.57693	56.7945	ACTR3;LYN;FCGR3A;HSP90AB1;PRKCE;RAC1;ARPC5
79	GO_Biological_Process_2021	Fc-gamma receptor signaling pathway (GO:0038094)	7/72	0.000194065	0.00546536	0	0	6.47541	55.3474	ACTR3;LYN;FCGR3A;HSP90AB1;PRKCE;RAC1;ARPC5
80	GO_Biological_Process_2021	regulation of mRNA catabolic process (GO:0061013)	9/122	0.000207055	0.0057413	0	0	4.80678	40.7737	PSMA5;HSPA8;MOV10;PNPT1;PSMA4;HSPB1;YWHAZ;PSMB8;HSPA1A
81	GO_Biological_Process_2021	protein ubiquitination (GO:0016567)	21/525	0.00020896	0.0057413	0	0	2.55916	21.6847	RNF31;DTX3L;FANCL;MYCBP2;PELI2;UBE2L6;ISG15;PSMB8;PSMA5;NUB1;RNF213;PSMA4;SELENOS;TRIM14;TRIM69;RBCK1;TRIM38;TRIM21;TRIM22;HERC6;TRIM34
82	GO_Biological_Process_2021	Fc receptor mediated stimulatory signaling pathway (GO:0002431)	7/74	0.000230448	0.00623448	0	0	6.28148	52.6104	ACTR3;LYN;FCGR3A;HSP90AB1;PRKCE;RAC1;ARPC5
83	GO_Biological_Process_2021	antigen processing and presentation of endogenous peptide antigen via MHC class I (GO:0019885)	3/8	0.000240746	0.00623448	0	0	35.7491	297.853	ERAP2;TAP2;TAP1
84	GO_Biological_Process_2021	regulation of nitric oxide metabolic process (GO:0080164)	3/8	0.000240746	0.00623448	0	0	35.7491	297.853	SELENOS;RAC1;JAK2
85	GO_Biological_Process_2021	immune response-inhibiting cell surface receptor signaling pathway (GO:0002767)	3/8	0.000240746	0.00623448	0	0	35.7491	297.853	LYN;LILRB1;KIR2DL1
86	GO_Biological_Process_2021	positive regulation of monocyte chemotactic protein-1 production (GO:0071639)	3/8	0.000240746	0.00623448	0	0	35.7491	297.853	OAS1;OAS3;LGALS9
87	GO_Biological_Process_2021	toll-like receptor 4 signaling pathway (GO:0034142)	4/20	0.000296146	0.00758202	0	0	14.9324	121.32	OAS1;PRKCE;LGALS9;PIK3AP1
88	GO_Biological_Process_2021	positive regulation of cytokine-mediated signaling pathway (GO:0001961)	5/36	0.000306347	0.00775506	0	0	9.65578	78.1229	ZBP1;NLRC5;CASP1;PARP14;HSPA1A
89	GO_Biological_Process_2021	regulation of response to external stimulus (GO:0032101)	9/130	0.000332898	0.00833353	0	0	4.48714	35.9316	ZBP1;ANXA1;IRF1;CASP1;JAK2;SAMHD1;PIK3AP1;USP18;MYD88
90	GO_Biological_Process_2021	negative regulation of gene expression (GO:0010629)	15/322	0.0003515	0.00838612	0	0	2.97462	23.658	CCR1;SRGN;KDM4A;PNPT1;EIF2AK2;GZMB;PARP14;PATL2;PARP10;MOV10;TMBIM6;LGALS9;CALR;CPEB3;HSPA1A
91	GO_Biological_Process_2021	regulation of CD8-positive, alpha-beta T cell activation (GO:2001185)	3/9	0.000356668	0.00838612	0	0	29.7894	236.489	IRF1;LILRB1;HLA-E
92	GO_Biological_Process_2021	response to type I interferon (GO:0034340)	3/9	0.000356668	0.00838612	0	0	29.7894	236.489	SP100;ISG15;IFIT1
93	GO_Biological_Process_2021	negative regulation of leukocyte degranulation (GO:0043301)	3/9	0.000356668	0.00838612	0	0	29.7894	236.489	CD300A;LGALS9;HLA-F
94	GO_Biological_Process_2021	negative regulation of protein localization to cell periphery (GO:1904376)	4/21	0.000361054	0.00838612	0	0	14.0533	111.393	TMEM59;DAB2;PPP2R5A;GBP1
95	GO_Biological_Process_2021	negative regulation of protein localization to plasma membrane (GO:1903077)	4/21	0.000361054	0.00838612	0	0	14.0533	111.393	TMEM59;DAB2;PPP2R5A;GBP1
96	GO_Biological_Process_2021	positive regulation of phosphatase activity (GO:0010922)	4/21	0.000361054	0.00838612	0	0	14.0533	111.393	PDGFRB;HSP90AB1;CD300A;PLEK
97	GO_Biological_Process_2021	receptor metabolic process (GO:0043112)	6/58	0.000397813	0.00914564	0	0	6.92131	54.1906	ITGB1;UVRAG;CXCR1;MX2;CXCR2;LILRB1
98	GO_Biological_Process_2021	regulation of interleukin-1 beta production (GO:0032651)	7/83	0.000468082	0.0106524	0	0	5.53507	42.4367	TYROBP;IFI16;CASP1;HSPB1;LGALS9;JAK2;MYD88
99	GO_Biological_Process_2021	negative regulation of transforming growth factor beta production (GO:0071635)	3/10	0.000503251	0.011226	0	0	25.5325	193.904	HSP90AB1;TYROBP;LILRB1

## Sheet: S8
Table S8 Specific upregulated GO from severe patients in CD8+T cells
	Gene_set	Term	Overlap	p-value	Adjusted p-value	Old p-value	Old Adjusted p-value	Odds Ratio	Combined Score	Genes
0	GO_Biological_Process_2021	mitochondrial ATP synthesis coupled proton transport (GO:0042776)	6/17	6.56653e-09	5.74399e-06	0	0	60.3474	1137.02	ATP5PB;ATP5MC3;ATP5F1C;ATP5F1D;ATP5MG;ATP5MF
1	GO_Biological_Process_2021	ATP synthesis coupled proton transport (GO:0015986)	6/19	1.41763e-08	5.74399e-06	0	0	51.058	922.705	ATP5PB;ATP5MC3;ATP5F1C;ATP5F1D;ATP5MG;ATP5MF
2	GO_Biological_Process_2021	aerobic electron transport chain (GO:0019646)	9/70	1.63223e-08	5.74399e-06	0	0	16.5598	296.929	NDUFB9;NDUFB10;UQCRB;NDUFB11;COX4I1;NDUFV2;COX6C;COX7C;COX5A
3	GO_Biological_Process_2021	mitochondrial ATP synthesis coupled electron transport (GO:0042775)	9/71	1.8544e-08	5.74399e-06	0	0	16.2919	290.046	NDUFB9;NDUFB10;UQCRB;NDUFB11;COX4I1;NDUFV2;COX6C;COX7C;COX5A
4	GO_Biological_Process_2021	energy coupled proton transport, down electrochemical gradient (GO:0015985)	5/12	4.81996e-08	1.19439e-05	0	0	78.6032	1324.3	ATP5PB;ATP5MC3;ATP5F1C;ATP5F1D;ATP5MG
5	GO_Biological_Process_2021	cristae formation (GO:0042407)	6/28	1.83692e-07	3.79325e-05	0	0	30.1569	467.734	ATP5PB;ATP5MC3;ATP5F1C;ATP5MG;ATP5F1D;ATP5MF
6	GO_Biological_Process_2021	inner mitochondrial membrane organization (GO:0007007)	6/49	5.80381e-06	0.00102727	0	0	15.4128	185.832	ATP5PB;ATP5MC3;ATP5F1C;ATP5MG;ATP5F1D;ATP5MF
7	GO_Biological_Process_2021	mitochondrial electron transport, cytochrome c to oxygen (GO:0006123)	4/17	1.53499e-05	0.00237732	0	0	33.6626	373.129	COX4I1;COX6C;COX5A;COX7C
8	GO_Biological_Process_2021	regulation of mitochondrial outer membrane permeabilization involved in apoptotic signaling pathway (GO:1901028)	4/18	1.95932e-05	0.00269733	0	0	31.2565	338.831	ACAA2;CHCHD10;BAX;SLC25A5
9	GO_Biological_Process_2021	mitochondrion organization (GO:0007005)	9/175	3.76209e-05	0.00466123	0	0	6.05288	61.6665	PRDX3;BIK;CHCHD10;TSPO;BAX;COX7A2;PARK7;ATP5F1D;SLC25A6
10	GO_Biological_Process_2021	positive regulation of mitochondrion organization (GO:0010822)	5/58	0.000197603	0.0220006	0	0	10.3574	88.3412	PYCARD;BIK;CHCHD10;BAX;PARK7
11	GO_Biological_Process_2021	positive regulation of cellular component biogenesis (GO:0044089)	6/92	0.000213081	0.0220006	0	0	7.68962	65.0068	CDT1;BIK;FAF1;BAX;PARK7;SNF8
12	GO_Biological_Process_2021	antigen receptor-mediated signaling pathway (GO:0050851)	8/185	0.000334467	0.0318773	0	0	5.01465	40.1321	HLA-DRB5;PSMB4;FYB1;PSMA1;PRKCB;TXK;HLA-DRA;HLA-DQB1
13	GO_Biological_Process_2021	mitochondrial electron transport, NADH to ubiquinone (GO:0006120)	4/39	0.000452567	0.0400522	0	0	12.4893	96.1751	NDUFB9;NDUFB10;NDUFB11;NDUFV2
14	GO_Biological_Process_2021	regulation of mitochondrial membrane potential (GO:0051881)	4/41	0.000549252	0.0453682	0	0	11.8131	88.68	PRDX3;HEBP2;BAX;PARK7
15	GO_Biological_Process_2021	T cell receptor signaling pathway (GO:0050852)	7/158	0.000682037	0.0528153	0	0	5.12121	37.3358	HLA-DRB5;PSMB4;FYB1;PSMA1;TXK;HLA-DRA;HLA-DQB1
16	GO_Biological_Process_2021	tumor necrosis factor-mediated signaling pathway (GO:0033209)	6/116	0.000738757	0.0538423	0	0	6.00457	43.2962	PYCARD;PSMB4;PSMA1;TNFSF12;TNFRSF4;TXNDC17
17	GO_Biological_Process_2021	regulation of T-helper cell differentiation (GO:0045622)	2/6	0.0012457	0.0857459	0	0	54.1284	362.014	MYB;HLA-DRA
18	GO_Biological_Process_2021	positive regulation of release of cytochrome c from mitochondria (GO:0090200)	3/25	0.00154164	0.100531	0	0	14.8299	96.0224	PYCARD;BIK;BAX
19	GO_Biological_Process_2021	negative regulation of mitochondrial outer membrane permeabilization involved in apoptotic signaling pathway (GO:1901029)	2/7	0.00173338	0.107383	0	0	43.3005	275.291	ACAA2;SLC25A5
20	GO_Biological_Process_2021	cellular senescence (GO:0090398)	3/27	0.00193415	0.109384	0	0	13.5927	84.9285	NSMCE2;HMGA1;HRAS
21	GO_Biological_Process_2021	mitochondrial respiratory chain complex I assembly (GO:0032981)	4/58	0.00203678	0.109384	0	0	8.08717	50.1112	NDUFB9;NDUFB10;NDUFB11;NDUFV2
22	GO_Biological_Process_2021	NADH dehydrogenase complex assembly (GO:0010257)	4/58	0.00203678	0.109384	0	0	8.08717	50.1112	NDUFB9;NDUFB10;NDUFB11;NDUFV2
23	GO_Biological_Process_2021	negative regulation of mitochondrial membrane potential (GO:0010917)	2/8	0.00229713	0.109384	0	0	36.082	219.237	HEBP2;BAX
24	GO_Biological_Process_2021	negative regulation of response to reactive oxygen species (GO:1901032)	2/8	0.00229713	0.109384	0	0	36.082	219.237	PARK7;TXN
25	GO_Biological_Process_2021	positive regulation of CD4-positive, alpha-beta T cell differentiation (GO:0043372)	2/8	0.00229713	0.109384	0	0	36.082	219.237	MYB;HLA-DRA
26	GO_Biological_Process_2021	hydrogen peroxide metabolic process (GO:0042743)	3/29	0.00238367	0.109384	0	0	12.5459	75.7659	PRDX3;PRDX1;PARK7
27	GO_Biological_Process_2021	negative regulation of membrane potential (GO:0045837)	2/9	0.00293552	0.121237	0	0	30.9258	180.325	HEBP2;BAX
28	GO_Biological_Process_2021	peptidyl-cysteine modification (GO:0018198)	2/9	0.00293552	0.121237	0	0	30.9258	180.325	PRDX3;PARK7
29	GO_Biological_Process_2021	positive regulation of autophagy of mitochondrion (GO:1903599)	2/9	0.00293552	0.121237	0	0	30.9258	180.325	PARK7;SLC25A5
30	GO_Biological_Process_2021	regulation of hydrogen peroxide-induced cell death (GO:1903205)	2/10	0.00364713	0.141212	0	0	27.0587	151.903	PARK7;TXN
31	GO_Biological_Process_2021	nucleoside metabolic process (GO:0009116)	2/10	0.00364713	0.141212	0	0	27.0587	151.903	MACROD1;ERH
32	GO_Biological_Process_2021	positive regulation of mitochondrial outer membrane permeabilization involved in apoptotic signaling pathway (GO:1901030)	3/34	0.00377378	0.141688	0	0	10.5197	58.6964	TFDP1;CHCHD10;BAX
33	GO_Biological_Process_2021	positive regulation of cellular component organization (GO:0051130)	5/114	0.00417959	0.152309	0	0	5.02192	27.5078	CDT1;BIK;FAF1;BAX;PARK7
34	GO_Biological_Process_2021	regulation of protein-containing complex assembly (GO:0043254)	5/116	0.00449959	0.159286	0	0	4.93093	26.6456	CDT1;BIK;FAF1;BAX;PARK7
35	GO_Biological_Process_2021	regulation of protein binding (GO:0043393)	5/118	0.00483667	0.159694	0	0	4.84317	25.8215	BAX;PARK7;DISC1;RAN;PPP1CA
36	GO_Biological_Process_2021	positive regulation of protein-containing complex assembly (GO:0031334)	5/118	0.00483667	0.159694	0	0	4.84317	25.8215	CDT1;BIK;FAF1;BAX;PARK7
37	GO_Biological_Process_2021	negative regulation of protein binding (GO:0032091)	4/74	0.00492726	0.159694	0	0	6.23362	33.1191	BAX;PARK7;DISC1;PPP1CA
38	GO_Biological_Process_2021	cytokine-mediated signaling pathway (GO:0019221)	13/621	0.00525587	0.159694	0	0	2.38765	12.5314	HLA-DRB5;CISH;TNFSF12;TALDO1;MIF;TXNDC17;PYCARD;PSMB4;PSMA1;IL2RA;HLA-DRA;TNFRSF4;HLA-DQB1
39	GO_Biological_Process_2021	positive regulation of programmed cell death (GO:0043068)	8/286	0.00525862	0.159694	0	0	3.17636	16.6692	PYCARD;TOP2A;TRIO;STK17A;DAPK2;FAF1;BAX;EEF1E1
40	GO_Biological_Process_2021	positive regulation of cellular senescence (GO:2000774)	2/12	0.00528447	0.159694	0	0	21.6448	113.483	HMGA1;EEF1E1
41	GO_Biological_Process_2021	negative regulation of hydrogen peroxide-induced cell death (GO:1903206)	2/13	0.00620746	0.174797	0	0	19.6761	99.994	PARK7;TXN
42	GO_Biological_Process_2021	negative regulation of nucleocytoplasmic transport (GO:0046823)	2/13	0.00620746	0.174797	0	0	19.6761	99.994	MDFIC;PARK7
43	GO_Biological_Process_2021	positive regulation of cell aging (GO:0090343)	2/13	0.00620746	0.174797	0	0	19.6761	99.994	HMGA1;EEF1E1
44	GO_Biological_Process_2021	regulation of release of cytochrome c from mitochondria (GO:0090199)	3/41	0.00641249	0.176557	0	0	8.5788	43.3187	PYCARD;BIK;BAX
45	GO_Biological_Process_2021	cellular respiration (GO:0045333)	3/42	0.0068594	0.184757	0	0	8.35841	41.6427	UQCRB;ETFB;ATP5F1D
46	GO_Biological_Process_2021	DNA-dependent DNA replication (GO:0006261)	5/129	0.00701722	0.184986	0	0	4.41107	21.8762	CDT1;PSMB4;PSMA1;HMGA1;CDK2AP1
47	GO_Biological_Process_2021	positive regulation of lymphocyte migration (GO:2000403)	2/14	0.00719822	0.185804	0	0	18.0355	88.9858	PYCARD;DOCK8
48	GO_Biological_Process_2021	T cell proliferation (GO:0042098)	2/15	0.00825543	0.207884	0	0	16.6473	79.8553	DOCK8;TNFRSF4
49	GO_Biological_Process_2021	positive regulation of apoptotic process (GO:0043065)	8/310	0.00838919	0.207884	0	0	2.92034	13.9616	PYCARD;TOP2A;TRIO;STK17A;DAPK2;FAF1;BAX;EEF1E1
50	GO_Biological_Process_2021	regulation of B cell proliferation (GO:0030888)	3/46	0.00882933	0.214501	0	0	7.57935	35.8479	MZB1;MIF;TNFRSF4
51	GO_Biological_Process_2021	negative regulation of binding (GO:0051100)	4/88	0.00903966	0.215387	0	0	5.191	24.4295	BAX;PARK7;DISC1;PPP1CA
52	GO_Biological_Process_2021	cellular response to tumor necrosis factor (GO:0071356)	6/194	0.0094666	0.221304	0	0	3.49941	16.3072	PYCARD;PSMB4;PSMA1;TNFSF12;TNFRSF4;TXNDC17
53	GO_Biological_Process_2021	mitochondrial respiratory chain complex assembly (GO:0033108)	4/90	0.0097658	0.224071	0	0	5.06977	23.4673	NDUFB9;NDUFB10;NDUFB11;NDUFV2
54	GO_Biological_Process_2021	positive regulation of DNA replication (GO:0045740)	2/17	0.010564	0.237978	0	0	14.4262	65.6438	CDT1;FAF1
55	GO_Biological_Process_2021	regulation of catabolic process (GO:0009894)	2/18	0.0118128	0.261358	0	0	13.5239	60.0269	FAF1;SNF8
56	GO_Biological_Process_2021	regulation of intrinsic apoptotic signaling pathway (GO:2001242)	3/52	0.0123468	0.263754	0	0	6.64925	29.2192	PYCARD;DAPK2;BAX
57	GO_Biological_Process_2021	fatty acid beta-oxidation (GO:0006635)	3/52	0.0123468	0.263754	0	0	6.64925	29.2192	ACAA2;ECI1;ETFB
58	GO_Biological_Process_2021	regulation of mitochondrial membrane permeability (GO:0046902)	2/19	0.0131229	0.275581	0	0	12.7277	55.1543	HEBP2;SLC25A5
59	GO_Biological_Process_2021	cellular protein modification process (GO:0006464)	17/1025	0.0144577	0.28963	0	0	1.88799	7.99851	CISH;PRKCB;TXK;DAPK2;PDXP;PARK7;JMJD7;SSH2;ACVR2A;PPP1CA;PSMB4;KLHL5;PSMA1;STK17A;MACROD1;ELOB;ASB2
60	GO_Biological_Process_2021	regulation of T cell migration (GO:2000404)	2/20	0.0144932	0.28963	0	0	12.02	50.8937	PYCARD;DOCK8
61	GO_Biological_Process_2021	maintenance of protein location in nucleus (GO:0051457)	2/20	0.0144932	0.28963	0	0	12.02	50.8937	CHCHD10;PARK7
62	GO_Biological_Process_2021	regulation of proteasomal ubiquitin-dependent protein catabolic process (GO:0032434)	4/102	0.0149195	0.291886	0	0	4.44627	18.697	SUMO2;ELOB;PARK7;GABARAP
63	GO_Biological_Process_2021	mitochondrial transport (GO:0006839)	3/56	0.0150773	0.291886	0	0	6.14617	25.7805	TSPO;SLC25A5;SLC25A6
64	GO_Biological_Process_2021	aerobic respiration (GO:0009060)	2/21	0.0159224	0.294445	0	0	11.3868	47.1418	UQCRB;ATP5F1D
65	GO_Biological_Process_2021	purinergic nucleotide receptor signaling pathway (GO:0035590)	2/21	0.0159224	0.294445	0	0	11.3868	47.1418	PYCARD;TXN
66	GO_Biological_Process_2021	hydrogen peroxide catabolic process (GO:0042744)	2/21	0.0159224	0.294445	0	0	11.3868	47.1418	PRDX3;PRDX1
67	GO_Biological_Process_2021	positive regulation of apoptotic signaling pathway (GO:2001235)	3/59	0.0173309	0.31261	0	0	5.81603	23.5855	PYCARD;TNFSF12;BAX
68	GO_Biological_Process_2021	proteasomal ubiquitin-independent protein catabolic process (GO:0010499)	2/22	0.0174093	0.31261	0	0	10.8169	43.8167	PSMB4;PSMA1
69	GO_Biological_Process_2021	negative regulation of intracellular protein transport (GO:0090317)	2/23	0.0189527	0.335463	0	0	10.3013	40.8531	MDFIC;PARK7
70	GO_Biological_Process_2021	apoptotic process (GO:0006915)	6/231	0.0207265	0.343188	0	0	2.91844	11.3129	PYCARD;BIK;TNFSF12;DAPK2;IL2RA;BAX
71	GO_Biological_Process_2021	regulation of extrinsic apoptotic signaling pathway (GO:2001236)	3/64	0.0214826	0.343188	0	0	5.33796	20.5005	PYCARD;TNFSF12;PARK7
72	GO_Biological_Process_2021	pre-replicative complex assembly (GO:0036388)	3/64	0.0214826	0.343188	0	0	5.33796	20.5005	CDT1;PSMB4;PSMA1
73	GO_Biological_Process_2021	positive regulation of T cell migration (GO:2000406)	2/25	0.0222045	0.343188	0	0	9.40461	35.8077	PYCARD;DOCK8
74	GO_Biological_Process_2021	interferon-gamma-mediated signaling pathway (GO:0060333)	3/68	0.0251614	0.343188	0	0	5.00845	18.4433	HLA-DRB5;HLA-DRA;HLA-DQB1
75	GO_Biological_Process_2021	negative regulation of oxidative stress-induced cell death (GO:1903202)	2/28	0.0274778	0.343188	0	0	8.3182	29.8987	PARK7;TXN
76	GO_Biological_Process_2021	regulation of DNA damage response, signal transduction by p53 class mediator (GO:0043516)	2/28	0.0274778	0.343188	0	0	8.3182	29.8987	MIF;EEF1E1
77	GO_Biological_Process_2021	regulation of immunoglobulin production (GO:0002637)	2/28	0.0274778	0.343188	0	0	8.3182	29.8987	MZB1;TNFRSF4
78	GO_Biological_Process_2021	regulation of hematopoietic stem cell differentiation (GO:1902036)	3/71	0.0281288	0.343188	0	0	4.78676	17.0934	PSMB4;PSMA1;MYB
79	GO_Biological_Process_2021	response to metal ion (GO:0010038)	3/71	0.0281288	0.343188	0	0	4.78676	17.0934	ATP5F1D;GPHN;PPP1CA
80	GO_Biological_Process_2021	extrinsic apoptotic signaling pathway (GO:0097191)	3/72	0.0291575	0.343188	0	0	4.71715	16.6753	TNFSF12;BAX;GABARAP
81	GO_Biological_Process_2021	negative regulation of transferase activity (GO:0051348)	2/29	0.0293367	0.343188	0	0	8.00971	28.2656	PRDX3;PARK7
82	GO_Biological_Process_2021	positive regulation of extrinsic apoptotic signaling pathway (GO:2001238)	2/29	0.0293367	0.343188	0	0	8.00971	28.2656	PYCARD;TNFSF12
83	GO_Biological_Process_2021	chondroitin sulfate metabolic process (GO:0030204)	2/30	0.0312442	0.343188	0	0	7.72326	26.7682	CHST11;DSEL
84	GO_Biological_Process_2021	positive regulation of B cell proliferation (GO:0030890)	2/30	0.0312442	0.343188	0	0	7.72326	26.7682	MIF;TNFRSF4
85	GO_Biological_Process_2021	extrinsic apoptotic signaling pathway via death domain receptors (GO:0008625)	2/30	0.0312442	0.343188	0	0	7.72326	26.7682	BAX;GABARAP
86	GO_Biological_Process_2021	regulation of hematopoietic progenitor cell differentiation (GO:1901532)	3/75	0.0323618	0.343188	0	0	4.51992	15.5068	PSMB4;PSMA1;MYB
87	GO_Biological_Process_2021	regulation of transcription from RNA polymerase II promoter in response to hypoxia (GO:0061418)	3/75	0.0323618	0.343188	0	0	4.51992	15.5068	PSMB4;PSMA1;ELOB
88	GO_Biological_Process_2021	positive regulation of immune response (GO:0050778)	3/75	0.0323618	0.343188	0	0	4.51992	15.5068	PYCARD;MYB;HLA-DRA
89	GO_Biological_Process_2021	activation of protein kinase B activity (GO:0032148)	2/31	0.0331995	0.343188	0	0	7.45657	25.3913	PARK7;TXN
90	GO_Biological_Process_2021	regulation of cellular senescence (GO:2000772)	2/31	0.0331995	0.343188	0	0	7.45657	25.3913	HMGA1;EEF1E1
91	GO_Biological_Process_2021	cellular response to hypoxia (GO:0071456)	4/131	0.0335504	0.343188	0	0	3.42594	11.6301	PSMB4;ACAA2;PSMA1;ELOB
92	GO_Biological_Process_2021	regulation of transcription involved in G1/S transition of mitotic cell cycle (GO:0000083)	2/32	0.0352014	0.343188	0	0	7.20765	24.1216	CDT1;TFDP1
93	GO_Biological_Process_2021	positive regulation of immune effector process (GO:0002699)	2/32	0.0352014	0.343188	0	0	7.20765	24.1216	MYB;HLA-DRA
94	GO_Biological_Process_2021	neutrophil degranulation (GO:0043312)	9/481	0.0353297	0.343188	0	0	2.09562	7.00571	PYCARD;HEBP2;CSTB;TRAPPC1;BRI3;COMMD3;GGH;MIF;FTL
95	GO_Biological_Process_2021	negative regulation of apoptotic signaling pathway (GO:2001234)	3/78	0.0357424	0.343188	0	0	4.33846	14.4532	ACAA2;PARK7;SLC25A5
96	GO_Biological_Process_2021	positive regulation of proteasomal ubiquitin-dependent protein catabolic process (GO:0032436)	3/79	0.0369082	0.343188	0	0	4.28116	14.1249	SUMO2;ELOB;GABARAP
97	GO_Biological_Process_2021	positive regulation of ubiquitin-dependent protein catabolic process (GO:2000060)	3/79	0.0369082	0.343188	0	0	4.28116	14.1249	SUMO2;ELOB;GABARAP
98	GO_Biological_Process_2021	neutrophil activation involved in immune response (GO:0002283)	9/485	0.0369333	0.343188	0	0	2.07758	6.85318	PYCARD;HEBP2;CSTB;TRAPPC1;BRI3;COMMD3;GGH;MIF;FTL
99	GO_Biological_Process_2021	actin filament bundle assembly (GO:0051017)	2/33	0.037249	0.343188	0	0	6.97479	22.948	PDXP;CORO1B

## Sheet: S9
Table S9 Specific upregulated GO from convalescent patients in CD8+T cells
	Gene_set	Term	Overlap	p-value	Adjusted p-value	Old p-value	Old Adjusted p-value	Odds Ratio	Combined Score	Genes
0	GO_Biological_Process_2021	pre-replicative complex assembly involved in nuclear cell cycle DNA replication (GO:0006267)	3/8	2.68139e-05	0.0350458	0	0	76.2923	803.098	MCM7;MCM4;MCM2
1	GO_Biological_Process_2021	nuclear DNA replication (GO:0033260)	3/11	7.76304e-05	0.0379918	0	0	47.6755	451.179	MCM7;MCM4;MCM2
2	GO_Biological_Process_2021	double-strand break repair via break-induced replication (GO:0000727)	3/12	0.000102904	0.0379918	0	0	42.3761	389.085	MCM7;MCM4;MCM2
3	GO_Biological_Process_2021	chromatin remodeling at centromere (GO:0031055)	4/32	0.000116272	0.0379918	0	0	18.2608	165.435	CENPU;HELLS;KNL1;CENPP
4	GO_Biological_Process_2021	centromere complex assembly (GO:0034508)	4/37	0.000207052	0.0541235	0	0	15.4901	131.396	CENPU;HELLS;KNL1;CENPP
5	GO_Biological_Process_2021	DNA unwinding involved in DNA replication (GO:0006268)	3/16	0.000255884	0.0557401	0	0	29.3314	242.593	MCM7;MCM4;MCM2
6	GO_Biological_Process_2021	regulation of DNA topoisomerase (ATP-hydrolyzing) activity (GO:2000371)	2/5	0.000618261	0.101008	0	0	84.2378	622.399	UHRF1;HNRNPU
7	GO_Biological_Process_2021	positive regulation of DNA topoisomerase (ATP-hydrolyzing) activity (GO:2000373)	2/5	0.000618261	0.101008	0	0	84.2378	622.399	UHRF1;HNRNPU
8	GO_Biological_Process_2021	nuclear cell cycle DNA replication initiation (GO:1902315)	2/6	0.000922549	0.109616	0	0	63.1752	441.491	MCM4;MCM2
9	GO_Biological_Process_2021	maintenance of DNA methylation (GO:0010216)	2/6	0.000922549	0.109616	0	0	63.1752	441.491	HELLS;UHRF1
10	GO_Biological_Process_2021	mitotic DNA replication initiation (GO:1902975)	2/6	0.000922549	0.109616	0	0	63.1752	441.491	MCM4;MCM2
11	GO_Biological_Process_2021	double-strand break repair via homologous recombination (GO:0000724)	5/97	0.00106698	0.111951	0	0	6.96958	47.6923	SFPQ;MCM7;MCM4;SPIDR;MCM2
12	GO_Biological_Process_2021	atrioventricular valve formation (GO:0003190)	2/7	0.00128483	0.111951	0	0	50.5376	336.435	SMAD4;ZFPM1
13	GO_Biological_Process_2021	positive regulation of B cell receptor signaling pathway (GO:0050861)	2/7	0.00128483	0.111951	0	0	50.5376	336.435	CD81;FOXP1
14	GO_Biological_Process_2021	SMAD protein complex assembly (GO:0007183)	2/7	0.00128483	0.111951	0	0	50.5376	336.435	EID2;SMAD4
15	GO_Biological_Process_2021	regulation of myeloid leukocyte differentiation (GO:0002761)	2/8	0.00170417	0.112478	0	0	42.1125	268.454	CAMK4;FOXP1
16	GO_Biological_Process_2021	positive regulation of isomerase activity (GO:0010912)	2/8	0.00170417	0.112478	0	0	42.1125	268.454	UHRF1;HNRNPU
17	GO_Biological_Process_2021	CENP-A containing chromatin organization (GO:0061641)	3/30	0.00170985	0.112478	0	0	14.1125	89.9159	CENPU;KNL1;CENPP
18	GO_Biological_Process_2021	CENP-A containing nucleosome assembly (GO:0034080)	3/30	0.00170985	0.112478	0	0	14.1125	89.9159	CENPU;KNL1;CENPP
19	GO_Biological_Process_2021	DNA replication (GO:0006260)	5/108	0.00172117	0.112478	0	0	6.22179	39.6001	WDHD1;BRIP1;MCM7;MCM4;MCM2
20	GO_Biological_Process_2021	mitotic DNA replication (GO:1902969)	2/10	0.00271037	0.162627	0	0	31.5812	186.666	MCM4;MCM2
21	GO_Biological_Process_2021	positive regulation of transcription, DNA-templated (GO:0045893)	19/1183	0.00273741	0.162627	0	0	2.17761	12.8495	SMAD4;JUND;LDB1;CD81;UHRF1;ALYREF;CITED4;ATAD2;HNRNPU;RORA;RUNX2;SFPQ;ZNF609;CAMK4;HNRNPD;NCK2;ZFPM1;MPND;MAP3K5
22	GO_Biological_Process_2021	DNA replication initiation (GO:0006270)	3/38	0.00339162	0.182941	0	0	10.8824	61.8823	MCM7;MCM4;MCM2
23	GO_Biological_Process_2021	histone exchange (GO:0043486)	3/38	0.00339162	0.182941	0	0	10.8824	61.8823	CENPU;KNL1;CENPP
24	GO_Biological_Process_2021	DNA replication-independent nucleosome assembly (GO:0006336)	3/39	0.00365304	0.182941	0	0	10.5796	59.3748	CENPU;KNL1;CENPP
25	GO_Biological_Process_2021	nucleotide-sugar metabolic process (GO:0009225)	2/12	0.00393393	0.182941	0	0	25.2624	139.906	CSGALNACT1;FUT8
26	GO_Biological_Process_2021	intrinsic apoptotic signaling pathway in response to oxidative stress (GO:0008631)	2/12	0.00393393	0.182941	0	0	25.2624	139.906	STK24;MAP3K5
27	GO_Biological_Process_2021	mitotic nuclear membrane disassembly (GO:0007077)	2/12	0.00393393	0.182941	0	0	25.2624	139.906	CTDNEP1;CCNB2
28	GO_Biological_Process_2021	negative regulation of nucleic acid-templated transcription (GO:1903507)	10/464	0.00405914	0.182941	0	0	2.86595	15.7822	EID2;SMAD4;SFPQ;ZEB1;LDB1;SCMH1;MBD2;RUNX2;FOXP1;EZH2
29	GO_Biological_Process_2021	positive regulation of epithelial to mesenchymal transition (GO:0010718)	3/42	0.00450978	0.188903	0	0	9.7643	52.7419	TIAM1;SMAD4;EZH2
30	GO_Biological_Process_2021	regulation of cytokinesis (GO:0032465)	4/84	0.00453277	0.188903	0	0	6.37452	34.3996	PKP4;ENTR1;RAB11FIP3;CDC14A
31	GO_Biological_Process_2021	positive regulation of vascular endothelial cell proliferation (GO:1905564)	2/13	0.00462502	0.188903	0	0	22.9647	123.464	ITGA4;AKT3
32	GO_Biological_Process_2021	regulation of signal transduction (GO:0009966)	6/198	0.00509823	0.189614	0	0	4.01328	21.1855	LFNG;CASTOR2;FBXL17;NCK2;RORA;FYN
33	GO_Biological_Process_2021	atrial septum development (GO:0003283)	2/14	0.00536781	0.189614	0	0	21.0499	110.035	NPHP3;ZFPM1
34	GO_Biological_Process_2021	nuclear membrane disassembly (GO:0051081)	2/14	0.00536781	0.189614	0	0	21.0499	110.035	CTDNEP1;CCNB2
35	GO_Biological_Process_2021	covalent chromatin modification (GO:0016569)	2/14	0.00536781	0.189614	0	0	21.0499	110.035	HELLS;MBD2
36	GO_Biological_Process_2021	T-helper cell differentiation (GO:0042093)	2/14	0.00536781	0.189614	0	0	21.0499	110.035	ZFPM1;FOXP1
37	GO_Biological_Process_2021	protein-DNA complex assembly (GO:0065004)	5/143	0.00574748	0.197683	0	0	4.63556	23.9148	CHAF1A;MCM7;MCM4;MCM2;NAP1L4
38	GO_Biological_Process_2021	positive regulation of transcription by RNA polymerase II (GO:0045944)	15/908	0.00593973	0.199057	0	0	2.21025	11.3299	SMAD4;JUND;LDB1;CD81;UHRF1;CITED4;ATAD2;HNRNPU;RORA;RUNX2;SFPQ;ZNF609;NCK2;ZFPM1;MPND
39	GO_Biological_Process_2021	regulation of non-canonical Wnt signaling pathway (GO:2000050)	2/15	0.00616146	0.201326	0	0	19.4297	98.8863	TIAM1;NPHP3
40	GO_Biological_Process_2021	response to hydrogen peroxide (GO:0042542)	3/49	0.00695077	0.221577	0	0	8.2755	41.1202	STK24;FYN;MAP3K5
41	GO_Biological_Process_2021	DNA duplex unwinding (GO:0032508)	3/51	0.00776648	0.23577	0	0	7.92989	38.5229	MCM7;MCM4;MCM2
42	GO_Biological_Process_2021	regulation of smoothened signaling pathway (GO:0008589)	3/51	0.00776648	0.23577	0	0	7.92989	38.5229	MOSMO;FBXL17;RORA
43	GO_Biological_Process_2021	negative regulation of transcription by RNA polymerase II (GO:0000122)	12/684	0.00861077	0.23577	0	0	2.3286	11.0719	SMAD4;DLG1;SFPQ;ZEB1;LDB1;UHRF1;MBD2;HNRNPU;ZFPM1;SAP30;FOXP1;EZH2
44	GO_Biological_Process_2021	negative regulation of transcription, DNA-templated (GO:0045892)	15/948	0.00867824	0.23577	0	0	2.11102	10.0209	SMAD4;LDB1;UHRF1;MBD2;HNRNPU;RUNX2;SAP30;FOXP1;EID2;DLG1;SFPQ;ZEB1;SCMH1;ZFPM1;EZH2
45	GO_Biological_Process_2021	DNA strand elongation (GO:0022616)	2/18	0.00883913	0.23577	0	0	15.7842	74.6368	MCM7;MCM4
46	GO_Biological_Process_2021	DNA strand elongation involved in DNA replication (GO:0006271)	2/18	0.00883913	0.23577	0	0	15.7842	74.6368	MCM7;MCM4
47	GO_Biological_Process_2021	positive regulation of cell cycle phase transition (GO:1901989)	2/18	0.00883913	0.23577	0	0	15.7842	74.6368	ATAD5;EZH2
48	GO_Biological_Process_2021	regulation of vascular endothelial cell proliferation (GO:1905562)	2/18	0.00883913	0.23577	0	0	15.7842	74.6368	ITGA4;AKT3
49	GO_Biological_Process_2021	regulation of potassium ion transmembrane transport (GO:1901379)	3/54	0.00909187	0.237662	0	0	7.46229	35.0756	DLG1;KCNQ1;STK39
50	GO_Biological_Process_2021	atrioventricular valve morphogenesis (GO:0003181)	2/19	0.00982784	0.242358	0	0	14.855	68.6678	SMAD4;ZFPM1
51	GO_Biological_Process_2021	establishment or maintenance of apical/basal cell polarity (GO:0035088)	2/19	0.00982784	0.242358	0	0	14.855	68.6678	PATJ;DLG1
52	GO_Biological_Process_2021	N-glycan processing (GO:0006491)	2/19	0.00982784	0.242358	0	0	14.855	68.6678	FUT8;MGAT4B
53	GO_Biological_Process_2021	myeloid cell development (GO:0061515)	2/20	0.0108633	0.262932	0	0	14.029	63.4444	DMTN;FOXP1
54	GO_Biological_Process_2021	cellular protein-containing complex assembly (GO:0034622)	5/168	0.0111113	0.264045	0	0	3.91961	17.6374	TIAM1;EID2;SMAD4;IMMP2L;NCK2
55	GO_Biological_Process_2021	negative regulation of peptidyl-serine phosphorylation (GO:0033137)	2/21	0.0119447	0.269167	0	0	13.29	58.841	DMTN;NCK2
56	GO_Biological_Process_2021	positive regulation of antigen receptor-mediated signaling pathway (GO:0050857)	2/21	0.0119447	0.269167	0	0	13.29	58.841	CD81;FOXP1
57	GO_Biological_Process_2021	positive regulation of transcription from RNA polymerase II promoter involved in cellular response to chemical stimulus (GO:1901522)	2/21	0.0119447	0.269167	0	0	13.29	58.841	SMAD4;RUNX2
58	GO_Biological_Process_2021	negative regulation of cellular macromolecule biosynthetic process (GO:2000113)	10/547	0.0122549	0.271477	0	0	2.41261	10.6199	EID2;SMAD4;SFPQ;ZEB1;LDB1;SCMH1;MBD2;RUNX2;FOXP1;EZH2
59	GO_Biological_Process_2021	regulation of B cell receptor signaling pathway (GO:0050855)	2/23	0.0142421	0.303959	0	0	12.0231	51.1167	CD81;FOXP1
60	GO_Biological_Process_2021	positive regulation of cell cycle G2/M phase transition (GO:1902751)	2/23	0.0142421	0.303959	0	0	12.0231	51.1167	ATAD5;DTL
61	GO_Biological_Process_2021	pre-replicative complex assembly (GO:0036388)	3/64	0.0144189	0.303959	0	0	6.23581	26.435	MCM7;MCM4;MCM2
62	GO_Biological_Process_2021	phosphorylation (GO:0016310)	8/400	0.014855	0.308183	0	0	2.6286	11.0649	STK24;RYK;CAMK4;AKT3;SIK3;STK39;FYN;MAP3K5
63	GO_Biological_Process_2021	regulation of cellular response to transforming growth factor beta stimulus (GO:1903844)	2/24	0.0154566	0.310796	0	0	11.476	47.8516	SMAD4;EID2
64	GO_Biological_Process_2021	heterochromatin assembly (GO:0031507)	2/24	0.0154566	0.310796	0	0	11.476	47.8516	HELLS;MBD2
65	GO_Biological_Process_2021	vascular endothelial growth factor receptor signaling pathway (GO:0048010)	3/67	0.016296	0.311306	0	0	5.94261	24.4647	NCK2;VEGFB;FYN
66	GO_Biological_Process_2021	positive regulation of cell differentiation (GO:0045597)	6/258	0.0172959	0.311306	0	0	3.0484	12.3682	TIAM1;SMAD4;ZEB1;RRAS;RUNX2;EZH2
67	GO_Biological_Process_2021	protein phosphorylation (GO:0006468)	9/496	0.0178797	0.311306	0	0	2.38448	9.59534	STK24;RYK;CAMK4;AKT3;SIK3;STK39;FYN;ERC1;MAP3K5
68	GO_Biological_Process_2021	regulation of potassium ion transmembrane transporter activity (GO:1901016)	2/26	0.0180133	0.311306	0	0	10.5186	42.2494	DLG1;STK39
69	GO_Biological_Process_2021	lamellipodium assembly (GO:0030032)	2/26	0.0180133	0.311306	0	0	10.5186	42.2494	DMTN;PARVB
70	GO_Biological_Process_2021	regulation of cell population proliferation (GO:0042127)	12/764	0.0191292	0.311306	0	0	2.07219	8.1987	TIAM1;EID2;EGLN3;ZNF609;JUND;CAPNS1;CD81;UHRF1;ITGA1;NCK2;EZH2;GNAI2
71	GO_Biological_Process_2021	regulation of transcription elongation from RNA polymerase II promoter (GO:0034243)	2/27	0.0193541	0.311306	0	0	10.0973	39.8324	LDB1;HNRNPU
72	GO_Biological_Process_2021	DNA-dependent DNA replication (GO:0006261)	4/129	0.0196831	0.311306	0	0	4.0704	15.9885	WDHD1;MCM7;MCM4;MCM2
73	GO_Biological_Process_2021	receptor clustering (GO:0043113)	2/28	0.0207355	0.311306	0	0	9.70848	37.6291	DLG1;ITGA4
74	GO_Biological_Process_2021	regulation of DNA-templated transcription, elongation (GO:0032784)	2/28	0.0207355	0.311306	0	0	9.70848	37.6291	LDB1;ALYREF
75	GO_Biological_Process_2021	ventricular septum morphogenesis (GO:0060412)	2/28	0.0207355	0.311306	0	0	9.70848	37.6291	SMAD4;ZFPM1
76	GO_Biological_Process_2021	regulation of nucleic acid-templated transcription (GO:1903506)	8/430	0.0218719	0.311306	0	0	2.43796	9.31925	SFPQ;LDB1;NSD2;HNRNPD;RORA;ERC1;SAP30;EZH2
77	GO_Biological_Process_2021	cellular response to DNA damage stimulus (GO:0006974)	7/350	0.0220866	0.311306	0	0	2.61788	9.98143	WDHD1;SLF1;MCM7;CTLA4;SPIDR;DTL;FOXP1
78	GO_Biological_Process_2021	regulation of protein targeting to membrane (GO:0090313)	2/29	0.0221569	0.311306	0	0	9.34843	35.6139	DMTN;FYN
79	GO_Biological_Process_2021	lamellipodium organization (GO:0097581)	2/29	0.0221569	0.311306	0	0	9.34843	35.6139	DMTN;PARVB
80	GO_Biological_Process_2021	regulation of epithelial to mesenchymal transition (GO:0010717)	3/76	0.0227145	0.311306	0	0	5.20759	19.7094	TIAM1;SMAD4;EZH2
81	GO_Biological_Process_2021	positive regulation of endothelial cell proliferation (GO:0001938)	3/77	0.0235009	0.311306	0	0	5.13695	19.2673	ITGA4;AKT3;VEGFB
82	GO_Biological_Process_2021	DNA metabolic process (GO:0006259)	6/277	0.0235669	0.311306	0	0	2.83192	10.6138	WDHD1;HELLS;MCM7;UHRF1;MCM4;MCM2
83	GO_Biological_Process_2021	cellular response to cAMP (GO:0071320)	2/31	0.0251163	0.311306	0	0	8.70283	32.0633	DMTN;KCNQ1
84	GO_Biological_Process_2021	regulation of transmembrane receptor protein serine/threonine kinase signaling pathway (GO:0090092)	2/31	0.0251163	0.311306	0	0	8.70283	32.0633	SMAD4;EID2
85	GO_Biological_Process_2021	regulation of neuron differentiation (GO:0045664)	3/79	0.0251175	0.311306	0	0	5.00127	18.4256	MOSMO;TIAM1;ZEB1
86	GO_Biological_Process_2021	regulation of transcription by RNA polymerase II (GO:0006357)	26/2206	0.0260804	0.311306	0	0	1.58373	5.77518	LDB1;CD81;UHRF1;CITED4;HNRNPU;RORA;NR3C2;BRIP1;ZNF609;NCK2;ZNF787;SMAD4;JUND;ATAD2;MBD2;RUNX2;SAP30;FOXP1;DLG1;SFPQ;ZEB1;NFE2L3;ZNF777;ZFPM1;MPND;EZH2
87	GO_Biological_Process_2021	ephrin receptor signaling pathway (GO:0048013)	3/82	0.0276521	0.311306	0	0	4.81061	17.2607	TIAM1;NCK2;FYN
88	GO_Biological_Process_2021	cellular response to amino acid stimulus (GO:0071230)	2/34	0.0298373	0.311306	0	0	7.88575	27.6947	CASTOR2;FYN
89	GO_Biological_Process_2021	positive regulation of transferase activity (GO:0051347)	4/148	0.0306048	0.311306	0	0	3.52993	12.3074	PABPN1;RYK;HNRNPD;SERINC5
90	GO_Biological_Process_2021	regulation of cell cycle (GO:0051726)	6/296	0.031211	0.311306	0	0	2.64381	9.16606	CCNB2;JUND;FBXL17;HNRNPU;DTL;CDC14A
91	GO_Biological_Process_2021	regulation of neuron death (GO:1901214)	3/86	0.0312358	0.311306	0	0	4.57785	15.8677	EGLN3;FYN;MAP3K5
92	GO_Biological_Process_2021	positive regulation of endothelial cell migration (GO:0010595)	3/86	0.0312358	0.311306	0	0	4.57785	15.8677	RRAS;AKT3;FOXP1
93	GO_Biological_Process_2021	cellular response to amyloid-beta (GO:1904646)	2/35	0.0314833	0.311306	0	0	7.6464	26.4435	ITGA4;FYN
94	GO_Biological_Process_2021	regulation of TORC1 signaling (GO:1903432)	2/35	0.0314833	0.311306	0	0	7.6464	26.4435	CASTOR2;SIK3
95	GO_Biological_Process_2021	cellular response to organic cyclic compound (GO:0071407)	4/150	0.0319255	0.311306	0	0	3.48122	11.9905	DMTN;KCNQ1;RORA;SPIDR
96	GO_Biological_Process_2021	negative regulation of fat cell differentiation (GO:0045599)	2/36	0.0331645	0.311306	0	0	7.42113	25.2784	RORA;ZFPM1
97	GO_Biological_Process_2021	positive regulation of substrate adhesion-dependent cell spreading (GO:1900026)	2/36	0.0331645	0.311306	0	0	7.42113	25.2784	DOCK5;DMTN
98	GO_Biological_Process_2021	regulation of cellular macromolecule biosynthetic process (GO:2000112)	8/468	0.033778	0.311306	0	0	2.23219	7.56254	SFPQ;LDB1;NSD2;HNRNPD;RORA;ERC1;SAP30;EZH2
99	GO_Biological_Process_2021	cellular protein modification process (GO:0006464)	14/1025	0.0341476	0.311306	0	0	1.79829	6.07293	EGLN3;RYK;STK39;BTBD6;FBXL16;CTDNEP1;STK24;CAMK4;AKT3;SIK3;FYN;DTL;UBE2M;MAP3K5

## Sheet: S10
Table S10 Specific upregulated DEGs from mild patients in CD4+ Te cells
names	scores	logfoldchanges	pvals	pvals_adj	pct_nz_group	pct_nz_reference	log(pvalue)	Signature	size
ISG15	39.2126	12.158	0	0	0.899232	0.304519	inf	Upregulation	1.2158
IFI6	38.5932	12.1472	0	0	0.87524	0.265787	inf	Upregulation	1.21472
IFITM1	41.9445	41.1679	0	0	0.99904	0.964637	inf	Upregulation	4.11679
LY6E	37.4919	10.1966	1.25033e-307	6.33231e-304	0.972169	0.733932	303.198	Upregulation	1.01966
XAF1	37.2167	5.97878	3.66609e-303	1.48535e-299	0.865643	0.248948	298.828	Upregulation	0.597878
IFI44L	36.6229	7.16095	1.23802e-293	4.17998e-290	0.795585	0.104968	289.379	Upregulation	0.716095
MX1	36.189	7.16984	9.0738e-287	2.62596e-283	0.833013	0.2032	282.581	Upregulation	0.716984
ISG20	34.213	8.13338	1.54913e-256	3.92278e-253	0.948177	0.656189	252.406	Upregulation	0.813338
STAT1	31.0057	5.49102	4.51399e-211	1.01605e-207	0.853167	0.390963	206.993	Upregulation	0.549102
SP100	30.944	4.73113	3.06129e-210	6.20157e-207	0.899232	0.568903	206.207	Upregulation	0.473113
OAS1	30.0734	5.14267	1.08076e-198	1.99036e-195	0.68714	0.113668	194.701	Upregulation	0.514267
IFIT3	29.7202	7.87806	4.20775e-194	7.10338e-191	0.622841	0.0275049	190.149	Upregulation	0.787806
EPSTI1	29.5037	4.66113	2.57753e-191	4.01658e-188	0.738004	0.206848	187.396	Upregulation	0.466113
BST2	29.4735	4.38731	6.3011e-191	9.11769e-188	0.818618	0.388437	187.04	Upregulation	0.438731
B2M	29.3038	81.5796	9.26403e-189	1.25114e-185	1	1	184.903	Upregulation	8.15796
MX2	29.0442	4.49728	1.81991e-185	2.30424e-182	0.705374	0.174853	181.637	Upregulation	0.449728
EIF2AK2	28.9267	3.98257	5.51521e-184	6.57219e-181	0.741843	0.234072	180.182	Upregulation	0.398257
TRIM22	28.766	4.09999	5.71572e-182	6.40398e-179	0.825336	0.4151	178.194	Upregulation	0.409999
IRF7	28.7643	4.31448	6.0063e-182	6.40398e-179	0.695777	0.159978	178.194	Upregulation	0.431448
MT2A	28.4727	6.72561	2.55275e-178	2.58568e-175	0.836852	0.409206	174.587	Upregulation	0.672561
IL2RG	28.2914	4.58006	4.41067e-176	4.25483e-173	0.954894	0.586023	172.371	Upregulation	0.458006
IFITM3	28.127	5.07582	4.58584e-174	4.22273e-171	0.796545	0.333146	170.374	Upregulation	0.507582
GBP1	28.0621	4.9921	2.84642e-173	2.50708e-170	0.733205	0.253999	169.601	Upregulation	0.49921
PSMB9	27.8462	4.77831	1.19732e-170	1.01063e-167	0.940499	0.740668	166.995	Upregulation	0.477831
UBE2L6	27.8336	3.83677	1.70161e-170	1.37885e-167	0.806142	0.394331	166.86	Upregulation	0.383677
IFIT1	27.7766	6.65293	8.30816e-170	6.47333e-167	0.584453	0.0261016	166.189	Upregulation	0.665293
PARP9	27.5228	3.91798	9.35809e-167	7.02134e-164	0.676583	0.160539	163.154	Upregulation	0.391798
CD48	26.3156	4.62703	1.2702e-152	9.18987e-150	0.966411	0.818973	149.037	Upregulation	0.462703
SAMD9L	25.9838	4.08688	7.55112e-149	5.27485e-146	0.642035	0.152961	145.278	Upregulation	0.408688
SP110	25.9219	3.22783	3.77544e-148	2.46719e-145	0.806142	0.403312	144.608	Upregulation	0.322783
PSME2	25.3668	3.91409	5.86608e-142	3.71359e-139	0.909789	0.662083	138.43	Upregulation	0.391409
PLSCR1	25.2658	4.5008	7.58652e-141	4.65721e-138	0.59309	0.108055	137.332	Upregulation	0.45008
IFI16	24.4063	3.19852	1.46531e-131	8.73068e-129	0.768714	0.381139	128.059	Upregulation	0.319852
DRAP1	24.1392	2.83389	9.69999e-129	5.61436e-126	0.846449	0.541117	125.251	Upregulation	0.283389
RNF213	24.0862	3.48391	3.48879e-128	1.96322e-125	0.878119	0.60595	124.707	Upregulation	0.348391
PSME1	24.0732	4.62249	4.77298e-128	2.61327e-125	0.971209	0.87286	124.583	Upregulation	0.462249
IFITM2	23.572	4.98117	7.46471e-123	3.97948e-120	0.945298	0.754701	119.4	Upregulation	0.498117
SMCHD1	23.3282	3.28328	2.29477e-120	1.19198e-117	0.861804	0.592759	116.924	Upregulation	0.328328
IRF9	23.1667	2.84644	9.87191e-119	4.99963e-116	0.6238	0.177098	115.301	Upregulation	0.284644
SAMD9	23.0187	3.16784	3.02936e-117	1.4968e-114	0.630518	0.216952	113.825	Upregulation	0.316784
IFI44	22.8455	3.71921	1.61946e-115	7.8112e-113	0.56238	0.126579	112.107	Upregulation	0.371921
OASL	22.6026	4.10238	4.08863e-113	1.92622e-110	0.546065	0.107774	109.715	Upregulation	0.410237
TNFSF10	22.0202	4.10894	1.84469e-107	8.3044e-105	0.645873	0.283469	104.081	Upregulation	0.410894
HERC5	21.8861	3.79073	3.52706e-106	1.55329e-103	0.539347	0.117878	102.809	Upregulation	0.379073
GBP5	21.8812	4.30618	3.92723e-106	1.69272e-103	0.761036	0.480775	102.771	Upregulation	0.430618
IFI35	21.6265	3.50171	1.01212e-103	4.10072e-101	0.572937	0.171765	100.387	Upregulation	0.350171
OAS2	21.5972	3.18995	1.90847e-103	7.58076e-101	0.567179	0.15661	100.12	Upregulation	0.318995
RSAD2	21.4964	5.46076	1.68284e-102	6.55597e-100	0.459693	0.0266629	99.1834	Upregulation	0.546076
PHF11	21.4793	2.63318	2.43268e-102	9.29834e-100	0.683301	0.321639	99.0316	Upregulation	0.263318
TXNIP	21.3428	13.603	4.5515e-101	1.70749e-98	0.987524	0.915801	97.7676	Upregulation	1.3603
NDUFA13	21.2731	2.14552	2.01391e-100	7.2853e-98	0.81382	0.451866	97.1376	Upregulation	0.214552
MYL12A	21.261	5.68366	2.60969e-100	9.27494e-98	0.991363	0.939658	97.0327	Upregulation	0.568366
TYMP	21.0693	3.20186	1.52082e-98	5.31187e-96	0.554702	0.151838	95.2748	Upregulation	0.320186
TMSB10	20.9501	19.2776	1.87423e-97	6.43528e-95	0.997121	0.992703	94.1914	Upregulation	1.92776
GIMAP7	20.4655	4.53369	4.37363e-93	1.47668e-90	0.956814	0.790065	89.8307	Upregulation	0.453369
HLA-B	20.055	16.6019	1.82646e-89	6.06565e-87	0.99904	0.998316	86.2171	Upregulation	1.66019
TAP2	20.0303	2.98388	2.99788e-89	9.79534e-87	0.542226	0.154926	86.009	Upregulation	0.298388
PSMB8	19.9916	2.58541	6.51454e-89	2.09479e-86	0.833973	0.588549	85.6789	Upregulation	0.258541
MALAT1	19.8047	71.9425	2.71075e-87	8.58038e-85	1	1	84.0665	Upregulation	7.19425
HLA-E	19.4701	6.00641	1.97017e-84	6.04721e-82	0.995202	0.986809	81.2184	Upregulation	0.600641
GIMAP5	19.3996	2.12997	7.7711e-84	2.34965e-81	0.765835	0.434746	80.629	Upregulation	0.212997
PSMB10	19.2652	2.28801	1.05224e-82	3.04518e-80	0.835893	0.579006	79.5164	Upregulation	0.228801
LGALS9	18.9462	3.44624	4.74699e-80	1.33562e-77	0.475048	0.10188	76.8743	Upregulation	0.344624
RNASEK	18.5504	1.90552	8.09636e-77	2.24679e-74	0.833973	0.547011	73.6484	Upregulation	0.190552
GBP4	18.5359	2.85724	1.06003e-76	2.90191e-74	0.585413	0.259893	73.5373	Upregulation	0.285724
EIF4A1	18.5023	2.08601	1.97765e-76	5.34176e-74	0.712092	0.381981	73.2723	Upregulation	0.208601
OAS3	18.3324	3.94195	4.56092e-75	1.21573e-72	0.428023	0.0634297	71.9152	Upregulation	0.394195
PSMA2	18.039	2.15894	9.63499e-73	2.53488e-70	0.588292	0.234353	69.596	Upregulation	0.215894
ATP5PO	17.8809	1.70755	1.66213e-71	4.31684e-69	0.690019	0.338759	68.3648	Upregulation	0.170755
DDX60	17.8331	3.03589	3.91134e-71	1.00299e-68	0.455854	0.104968	67.9987	Upregulation	0.303589
NMI	17.764	2.50677	1.34285e-70	3.40044e-68	0.527831	0.191131	67.4685	Upregulation	0.250677
DDX58	17.611	3.1116	2.02912e-69	5.0743e-67	0.458733	0.116756	66.2946	Upregulation	0.31116
NDUFB8	17.6103	1.74602	2.05397e-69	5.0743e-67	0.676583	0.335672	66.2946	Upregulation	0.174602
LAP3	17.3779	2.80542	1.21255e-67	2.92426e-65	0.498081	0.169801	64.534	Upregulation	0.280542
APOL6	17.3441	2.56036	2.18724e-67	5.21284e-65	0.535509	0.220881	64.2829	Upregulation	0.256036
HLA-C	17.2275	11.6689	1.6524e-66	3.89235e-64	1	0.997474	63.4098	Upregulation	1.16689
DDX60L	17.0023	2.89131	7.89476e-65	1.8383e-62	0.457774	0.127421	61.7356	Upregulation	0.289131
STAT2	16.9502	2.94541	1.91748e-64	4.41412e-62	0.444338	0.109739	61.3552	Upregulation	0.294541
PSMA6	16.8428	1.8367	1.18498e-63	2.69724e-61	0.704415	0.433343	60.5691	Upregulation	0.18367
CSNK2B	16.8087	1.69303	2.10584e-63	4.74e-61	0.675624	0.365142	60.3242	Upregulation	0.169303
DTX3L	16.6688	2.56311	2.21049e-62	4.81506e-60	0.475048	0.153522	59.3174	Upregulation	0.256311
CMPK2	16.6215	4.29062	4.86789e-62	1.04908e-59	0.367562	0.0317148	58.9792	Upregulation	0.429062
IFIT2	16.6044	5.12815	6.47232e-62	1.38017e-59	0.365643	0.0339601	58.8601	Upregulation	0.512815
HSPA8	16.4814	4.81853	4.98902e-61	1.05279e-58	0.977927	0.942464	57.9777	Upregulation	0.481853
ITM2B	16.454	3.05124	7.8508e-61	1.6396e-58	0.978887	0.921695	57.7853	Upregulation	0.305124
PARP14	16.3812	2.60906	2.60476e-60	5.3844e-58	0.46737	0.150435	57.2689	Upregulation	0.260906
NDUFA11	16.339	1.55528	5.20844e-60	1.06578e-57	0.703455	0.417064	56.9723	Upregulation	0.155528
S100A11	16.2827	3.14133	1.30904e-59	2.65185e-57	0.916507	0.796239	56.5765	Upregulation	0.314133
HERC6	16.2227	3.22989	3.48682e-59	6.99367e-57	0.398273	0.0760595	56.1553	Upregulation	0.322989
HNRNPA2B1	16.0966	3.13716	2.69603e-58	5.35452e-56	0.966411	0.888577	55.2713	Upregulation	0.313716
S100A6	16.0611	4.70179	4.77828e-58	9.39789e-56	0.987524	0.918608	55.027	Upregulation	0.470179
ARPC4	16.0341	1.70359	7.38117e-58	1.43777e-55	0.614203	0.312939	54.8423	Upregulation	0.170359
TMEM123	15.876	1.79959	9.29652e-57	1.79361e-54	0.785029	0.581532	53.7463	Upregulation	0.179959
ADAR	15.8312	1.79477	1.89452e-56	3.62069e-54	0.668906	0.407522	53.4412	Upregulation	0.179477
SNX6	15.7472	1.68102	7.18217e-56	1.34719e-53	0.6881	0.441482	52.8706	Upregulation	0.168102
NUB1	15.7398	2.02236	8.07387e-56	1.50055e-53	0.590211	0.323604	52.8237	Upregulation	0.202236
ZBP1	15.7306	2.58142	9.326e-56	1.71751e-53	0.448177	0.145664	52.7651	Upregulation	0.258143
UTRN	15.7249	1.79926	1.02121e-55	1.86376e-53	0.683301	0.429413	52.7296	Upregulation	0.179926
TAP1	15.6559	1.95515	3.02673e-55	5.47459e-53	0.660269	0.416784	52.2616	Upregulation	0.195515
CHMP5	15.649	2.31472	3.37695e-55	6.05401e-53	0.472169	0.173449	52.218	Upregulation	0.231472
TMBIM4	15.5938	1.60162	8.0258e-55	1.4262e-52	0.626679	0.339321	51.8458	Upregulation	0.160162
CYBA	15.4252	2.37174	1.10795e-53	1.91837e-51	0.924184	0.790626	50.7171	Upregulation	0.237174
USP15	15.0828	1.62835	2.10178e-51	3.48998e-49	0.706334	0.476565	48.4572	Upregulation	0.162835
DYNLT1	15.0811	1.62271	2.15688e-51	3.55237e-49	0.65739	0.403592	48.4495	Upregulation	0.162271
GIMAP4	15.0801	2.05995	2.18783e-51	3.57427e-49	0.827255	0.642997	48.4468	Upregulation	0.205995
PCBP1	14.9538	1.98203	1.47166e-50	2.38502e-48	0.894434	0.713163	47.6225	Upregulation	0.198203
IRF1	14.9066	2.2075	2.98417e-50	4.79787e-48	0.729367	0.523435	47.319	Upregulation	0.22075
SAMHD1	14.8908	1.70083	3.78326e-50	6.03474e-48	0.770633	0.54224	47.2193	Upregulation	0.170083
PRR13	14.7558	1.56646	2.82493e-49	4.47089e-47	0.837812	0.661241	46.3496	Upregulation	0.156646
NDUFC2	14.7291	1.59526	4.19434e-49	6.58674e-47	0.571977	0.285714	46.1813	Upregulation	0.159526
GBP2	14.7151	1.91921	5.16025e-49	8.04126e-47	0.604607	0.341005	46.0947	Upregulation	0.191921
MYL6	14.6519	3.01638	1.31069e-48	2.02686e-46	0.963532	0.92366	45.6932	Upregulation	0.301638
PFN1	14.4983	7.51977	1.24187e-47	1.90589e-45	0.997121	0.97895	44.7199	Upregulation	0.751977
UBB	14.4939	1.84905	1.32477e-47	2.01784e-45	0.898273	0.80101	44.6951	Upregulation	0.184905
GIMAP1	14.4888	1.59527	1.4266e-47	2.15672e-45	0.652591	0.408644	44.6662	Upregulation	0.159527
CD2	14.4134	2.02484	4.25963e-47	6.34497e-45	0.868522	0.733932	44.1976	Upregulation	0.202484
SYNE2	14.4136	1.72878	4.24902e-47	6.34497e-45	0.8119	0.627842	44.1976	Upregulation	0.172878
ARPC1B	14.3902	1.86805	5.95832e-47	8.81048e-45	0.880998	0.715689	44.055	Upregulation	0.186805
NAP1L1	14.3807	1.58515	6.84155e-47	1.00432e-44	0.845489	0.644681	43.9981	Upregulation	0.158515
PTPRC	14.3098	2.73569	1.90035e-46	2.76959e-44	0.978887	0.925344	43.5576	Upregulation	0.273569
SERF2	14.2969	2.75254	2.2875e-46	3.31001e-44	0.972169	0.937693	43.4802	Upregulation	0.275254
VAMP2	14.2619	1.35283	3.78159e-46	5.43315e-44	0.741843	0.517822	43.2649	Upregulation	0.135283
PTPRCAP	14.1928	2.38344	1.01521e-45	1.44832e-43	0.920345	0.84311	42.8391	Upregulation	0.238344
SPATS2L	13.9354	3.12572	3.85845e-44	5.42809e-42	0.340691	0.0597811	41.2654	Upregulation	0.312572
ARL6IP1	13.7813	1.49911	3.30207e-43	4.58173e-41	0.607486	0.358967	40.339	Upregulation	0.149911
ARPC3	13.6818	1.9122	1.30394e-42	1.78482e-40	0.939539	0.840303	39.7484	Upregulation	0.19122
XRN1	13.6738	2.00871	1.45557e-42	1.97898e-40	0.553743	0.321358	39.7036	Upregulation	0.200871
IFIH1	13.6369	2.93228	2.4152e-42	3.26181e-40	0.349328	0.0788661	39.4865	Upregulation	0.293228
MYL12B	13.5617	1.73841	6.75923e-42	9.00845e-40	0.934741	0.863879	39.0453	Upregulation	0.173841
NT5C3A	13.5557	2.03764	7.33001e-42	9.70532e-40	0.477927	0.230143	39.013	Upregulation	0.203764
HSP90AA1	13.4621	2.90792	2.6136e-41	3.41589e-39	0.90595	0.852933	38.4665	Upregulation	0.290792
KLF2	13.4012	2.01742	5.95109e-41	7.6788e-39	0.920345	0.711198	38.1147	Upregulation	0.201742
EMP3	13.3568	2.39607	1.08141e-40	1.38654e-38	0.954894	0.904013	37.8581	Upregulation	0.239607
GIMAP2	13.2606	1.56909	3.91987e-40	4.99426e-38	0.53167	0.286556	37.3015	Upregulation	0.156909
ALOX5AP	13.2321	2.19533	5.72618e-40	7.25006e-38	0.644914	0.499018	37.1397	Upregulation	0.219533
OAZ1	13.2172	2.06085	6.98489e-40	8.78881e-38	0.957774	0.88549	37.0561	Upregulation	0.206085
HMGB1	13.2163	2.5703	7.06403e-40	8.83353e-38	0.946257	0.894471	37.0539	Upregulation	0.25703
SOD1	13.1921	1.39516	9.73769e-40	1.21022e-37	0.860845	0.720741	36.9171	Upregulation	0.139516
CLEC2D	13.1538	1.46249	1.61779e-39	1.99836e-37	0.701536	0.499579	36.6993	Upregulation	0.146249
CASP1	13.115	1.58105	2.70076e-39	3.2959e-37	0.56334	0.340724	36.482	Upregulation	0.158105
HLA-F	13.1022	1.52201	3.19925e-39	3.88087e-37	0.829175	0.694078	36.4111	Upregulation	0.152201
JAK1	13.0473	1.42995	6.58217e-39	7.84363e-37	0.862764	0.718496	36.1055	Upregulation	0.142995
NDUFA3	13.0477	1.30553	6.54908e-39	7.84363e-37	0.692898	0.488914	36.1055	Upregulation	0.130553
GNG5	12.9913	1.58631	1.37066e-38	1.62379e-36	0.713052	0.525119	35.7895	Upregulation	0.158631
ICAM2	12.9369	1.56431	2.78807e-38	3.26478e-36	0.638196	0.447376	35.4861	Upregulation	0.156431
SHISA5	12.9316	1.34432	2.98446e-38	3.47467e-36	0.669866	0.459164	35.4591	Upregulation	0.134432
BLOC1S1	12.7797	1.30751	2.12846e-37	2.42238e-35	0.567179	0.334269	34.6158	Upregulation	0.130751
PARP12	12.7138	2.39113	4.95862e-37	5.54982e-35	0.355086	0.102442	34.2557	Upregulation	0.239113
PSMB3	12.5418	1.35754	4.41053e-36	4.90925e-34	0.695777	0.501544	33.309	Upregulation	0.135754
ZNFX1	12.5349	1.67462	4.81175e-36	5.32658e-34	0.480806	0.241931	33.2736	Upregulation	0.167462
SUB1	12.4593	1.92043	1.24393e-35	1.36213e-33	0.862764	0.751614	32.8658	Upregulation	0.192043
CALM1	12.4467	3.41345	1.45833e-35	1.57983e-33	0.986564	0.97053	32.8014	Upregulation	0.341345
CD3D	12.4271	1.86587	1.86201e-35	2.00641e-33	0.931862	0.860791	32.6976	Upregulation	0.186587
NAPA	12.3371	1.50302	5.71955e-35	6.09824e-33	0.558541	0.337917	32.2148	Upregulation	0.150302
IFIT5	12.2671	2.89618	1.36036e-34	1.44283e-32	0.305182	0.0586584	31.8408	Upregulation	0.289618
TMEM59	12.2151	1.17452	2.58305e-34	2.71127e-32	0.753359	0.588268	31.5668	Upregulation	0.117452
HSH2D	12.1799	2.41946	3.97984e-34	4.15585e-32	0.331094	0.0875667	31.3813	Upregulation	0.241946
RIPOR2	12.1297	1.45213	7.34737e-34	7.59403e-32	0.829175	0.678361	31.1195	Upregulation	0.145213
DNAJA1	12.101	1.54251	1.04306e-33	1.0726e-31	0.592131	0.405838	30.9696	Upregulation	0.154251
PSMA5	12.0842	1.40691	1.28073e-33	1.31035e-31	0.607486	0.407241	30.8826	Upregulation	0.140691
GMFG	12.0201	1.47578	2.78479e-33	2.83489e-31	0.923225	0.82206	30.5475	Upregulation	0.147578
ARHGAP15	11.9726	1.53861	4.94645e-33	5.01026e-31	0.871401	0.739545	30.3001	Upregulation	0.153861
NCL	11.9625	1.60525	5.58257e-33	5.62646e-31	0.883877	0.779119	30.2498	Upregulation	0.160525
CHST12	11.9529	1.61139	6.26682e-33	6.28482e-31	0.443378	0.217233	30.2017	Upregulation	0.161139
IQGAP2	11.8402	1.17782	2.41959e-32	2.40275e-30	0.615163	0.401628	29.6193	Upregulation	0.117782
CLIC1	11.7722	1.89008	5.43005e-32	5.3399e-30	0.882917	0.773786	29.2725	Upregulation	0.189008
TRIR	11.6645	1.10754	1.93626e-31	1.89491e-29	0.823417	0.672186	28.7224	Upregulation	0.110754
PLAC8	11.6444	1.8502	2.4498e-31	2.38596e-29	0.478887	0.269997	28.6223	Upregulation	0.18502
USP18	11.6236	3.67885	3.12825e-31	3.03215e-29	0.265835	0.0311535	28.5182	Upregulation	0.367885
PPM1K	11.6146	1.67388	3.47278e-31	3.3342e-29	0.452975	0.24137	28.477	Upregulation	0.167388
PPIB	11.6148	1.73748	3.46418e-31	3.3342e-29	0.921305	0.837496	28.477	Upregulation	0.173748
ATP5MF	11.6115	1.24008	3.60435e-31	3.4442e-29	0.725528	0.557676	28.4629	Upregulation	0.124008
BCL11B	11.6062	1.15954	3.83234e-31	3.64486e-29	0.641075	0.434746	28.4383	Upregulation	0.115954
IMP3	11.5914	1.30281	4.5548e-31	4.31173e-29	0.504798	0.285434	28.3653	Upregulation	0.130281
NDUFA7	11.5662	1.47674	6.10964e-31	5.75671e-29	0.402111	0.16952	28.2398	Upregulation	0.147674
COX5B	11.5135	1.31453	1.12832e-30	1.05822e-28	0.825336	0.694078	27.9754	Upregulation	0.131453
GPBP1	11.4759	1.32129	1.74322e-30	1.62738e-28	0.589251	0.39826	27.7885	Upregulation	0.132129
ATP6V0E1	11.4585	1.07873	2.1308e-30	1.98008e-28	0.770633	0.626719	27.7033	Upregulation	0.107873
PSMA4	11.4519	1.49389	2.2997e-30	2.12727e-28	0.50096	0.284872	27.6722	Upregulation	0.149389
CCND3	11.3805	1.30213	5.23161e-30	4.79556e-28	0.81094	0.67387	27.3192	Upregulation	0.130213
CAST	11.3428	1.27859	8.05361e-30	7.3491e-28	0.777351	0.637384	27.1338	Upregulation	0.127859
RBCK1	11.339	1.4269	8.40609e-30	7.63634e-28	0.507678	0.304238	27.1171	Upregulation	0.14269
TNFAIP8	11.3275	1.20965	9.59565e-30	8.67807e-28	0.705374	0.540275	27.0616	Upregulation	0.120965
COX7A2	11.2693	1.22181	1.86117e-29	1.67571e-27	0.826296	0.700253	26.7758	Upregulation	0.122181
MYCBP2	11.2466	1.19983	2.40721e-29	2.15775e-27	0.59501	0.396015	26.666	Upregulation	0.119983
ERP29	11.2187	1.20114	3.30204e-29	2.93389e-27	0.829175	0.700253	26.5326	Upregulation	0.120114
TRAFD1	11.2116	2.09496	3.57793e-29	3.15137e-27	0.338772	0.118159	26.5015	Upregulation	0.209496
YWHAB	11.1793	1.41915	5.15229e-29	4.49892e-27	0.918426	0.85181	26.3469	Upregulation	0.141915
JTB	11.1551	1.06549	6.76329e-29	5.88029e-27	0.6881	0.497895	26.2306	Upregulation	0.106549
CD53	11.119	1.17444	1.01448e-28	8.74529e-27	0.78119	0.636262	26.0582	Upregulation	0.117444
N4BP1	11.1078	1.84199	1.14914e-28	9.86409e-27	0.352207	0.130789	26.0059	Upregulation	0.184199
LAMP3	11.082	4.7449	1.53489e-28	1.31197e-26	0.238964	0.0143138	25.8821	Upregulation	0.47449
JAK2	11.0148	2.2257	3.24306e-28	2.76041e-26	0.328215	0.11002	25.559	Upregulation	0.22257
ATP5F1E	10.9915	2.38868	4.20068e-28	3.56056e-26	0.971209	0.93657	25.4485	Upregulation	0.238868
PTMA	10.9597	4.46799	5.97234e-28	5.04115e-26	0.998081	0.996351	25.2975	Upregulation	0.446799
SRP14	10.9578	1.32832	6.09775e-28	5.12565e-26	0.93858	0.880718	25.2903	Upregulation	0.132832
PNPT1	10.883	2.34519	1.38939e-27	1.16307e-25	0.3119	0.0968285	24.9344	Upregulation	0.234519
TRANK1	10.7983	1.50737	3.50455e-27	2.92161e-25	0.416507	0.206567	24.5344	Upregulation	0.150737
GPS2	10.7664	1.27061	4.95948e-27	4.10078e-25	0.457774	0.248667	24.3871	Upregulation	0.127061
CHMP4A	10.7599	1.33729	5.3207e-27	4.38157e-25	0.444338	0.23744	24.3584	Upregulation	0.133729
ARAP2	10.7069	1.30937	9.45238e-27	7.75248e-25	0.485605	0.288521	24.1106	Upregulation	0.130937
DDX39B	10.6426	1.17469	1.88872e-26	1.53047e-24	0.508637	0.30929	23.8152	Upregulation	0.117469
HELZ2	10.6215	2.82842	2.36832e-26	1.91145e-24	0.262956	0.0488353	23.7186	Upregulation	0.282842
PYHIN1	10.6011	1.22662	2.94578e-26	2.36808e-24	0.492322	0.287118	23.6256	Upregulation	0.122662
TBCA	10.5985	1.09323	3.02955e-26	2.4258e-24	0.736084	0.573113	23.6151	Upregulation	0.109323
CCDC85B	10.5954	1.10166	3.12895e-26	2.49552e-24	0.640115	0.469548	23.6028	Upregulation	0.110166
CTSS	10.5828	1.23529	3.5806e-26	2.84454e-24	0.541267	0.36037	23.546	Upregulation	0.123529
RAC2	10.5065	1.55176	8.06729e-26	6.38387e-24	0.928983	0.862756	23.1949	Upregulation	0.155176
SAT1	10.5052	1.5836	8.17216e-26	6.4417e-24	0.613244	0.455796	23.191	Upregulation	0.15836
NDUFB2	10.3915	1.09748	2.70917e-25	2.11901e-23	0.710173	0.562167	22.6739	Upregulation	0.109748
PDIA3	10.3317	1.20147	5.06719e-25	3.94812e-23	0.785029	0.663486	22.4036	Upregulation	0.120147
IRF2	10.2663	1.3246	9.99351e-25	7.72704e-23	0.47025	0.283188	22.112	Upregulation	0.13246
UQCR11	10.2298	1.12913	1.45802e-24	1.12306e-22	0.839731	0.746001	21.9496	Upregulation	0.112913
COX6B1	10.2182	1.1284	1.64281e-24	1.26061e-22	0.84261	0.727196	21.8994	Upregulation	0.11284
PSMA7	10.1654	1.19458	2.82993e-24	2.14714e-22	0.768714	0.666854	21.6681	Upregulation	0.119458
BTN3A2	10.1243	1.11404	4.30929e-24	3.24526e-22	0.588292	0.423239	21.4888	Upregulation	0.111404
RTP4	10.0911	2.51013	6.05149e-24	4.54041e-22	0.270633	0.0684816	21.3429	Upregulation	0.251013
TRAPPC5	10.0655	1.06512	7.85248e-24	5.86994e-22	0.49904	0.305641	21.2314	Upregulation	0.106512
TRIM21	10.0581	2.00171	8.45909e-24	6.30016e-22	0.308061	0.108616	21.2006	Upregulation	0.200172
CHCHD2	10.0571	1.40277	8.54601e-24	6.34158e-22	0.895393	0.821218	21.1978	Upregulation	0.140277
CD247	9.96492	1.09137	2.17043e-23	1.59886e-21	0.726488	0.599214	20.7962	Upregulation	0.109137
GLRX	9.9638	1.3365	2.19516e-23	1.61121e-21	0.49904	0.319955	20.7928	Upregulation	0.13365
ELF1	9.91429	1.12916	3.60826e-23	2.63885e-21	0.6881	0.559079	20.5786	Upregulation	0.112916
GSTK1	9.87867	1.3673	5.1512e-23	3.7537e-21	0.894434	0.821499	20.4255	Upregulation	0.13673
KPNB1	9.87048	1.14911	5.58939e-23	4.05842e-21	0.565259	0.400786	20.3916	Upregulation	0.114911
SLFN5	9.85961	1.19312	6.22906e-23	4.50673e-21	0.540307	0.361774	20.3461	Upregulation	0.119312
ARL6IP5	9.81071	1.03055	1.01254e-22	7.27379e-21	0.841651	0.724109	20.1382	Upregulation	0.103055
ARPC2	9.81091	1.54907	1.01055e-22	7.27379e-21	0.915547	0.849565	20.1382	Upregulation	0.154907
HLA-A	9.8077	5.1544	1.04316e-22	7.46728e-21	0.993282	0.996632	20.1268	Upregulation	0.51544
SKP1	9.7955	1.03057	1.17709e-22	8.3963e-21	0.890595	0.818131	20.0759	Upregulation	0.103057
NKG7	9.77904	3.71447	1.38518e-22	9.84595e-21	0.519194	0.370194	20.0067	Upregulation	0.371447
SON	9.7495	1.09342	1.85373e-22	1.30846e-20	0.872361	0.75863	19.8832	Upregulation	0.109342
CASP4	9.73013	1.08653	2.24315e-22	1.57784e-20	0.539347	0.367106	19.8019	Upregulation	0.108653
TMA7	9.72117	1.60508	2.44946e-22	1.71699e-20	0.940499	0.904575	19.7652	Upregulation	0.160508
SP140	9.685	1.36549	3.4921e-22	2.43103e-20	0.46737	0.295257	19.6142	Upregulation	0.136549
DEK	9.63623	1.13153	5.62142e-22	3.87342e-20	0.653551	0.49986	19.4119	Upregulation	0.113153
PRKCQ	9.54104	1.05528	1.4141e-21	9.61301e-20	0.502879	0.32613	19.0171	Upregulation	0.105528
DYNLL1	9.53702	1.25875	1.46989e-21	9.95886e-20	0.550864	0.381139	19.0018	Upregulation	0.125875
CTSC	9.53367	1.37992	1.51814e-21	1.02278e-19	0.586372	0.429413	18.9902	Upregulation	0.137992
S100A10	9.51851	2.58905	1.75683e-21	1.17458e-19	0.943378	0.926747	18.9301	Upregulation	0.258905
LGALS3BP	9.51212	2.00055	1.86809e-21	1.24486e-19	0.324376	0.14398	18.9049	Upregulation	0.200055
COX7C	9.47035	1.5556	2.78911e-21	1.85252e-19	0.953935	0.914117	18.7322	Upregulation	0.15556
NOP10	9.45101	1.04997	3.35574e-21	2.22159e-19	0.557582	0.391524	18.6533	Upregulation	0.104997
LIME1	9.44808	1.09188	3.45091e-21	2.27715e-19	0.74952	0.612686	18.6426	Upregulation	0.109188
ODF2L	9.42239	1.17438	4.40944e-21	2.90021e-19	0.503839	0.339321	18.5376	Upregulation	0.117438
CD74	9.39007	3.55693	5.99605e-21	3.90572e-19	0.921305	0.868369	18.4083	Upregulation	0.355693
ERH	9.38261	1.06135	6.43578e-21	4.16537e-19	0.662188	0.523716	18.3803	Upregulation	0.106135
ERAP2	9.37306	1.3802	7.04575e-21	4.51336e-19	0.419386	0.245018	18.3455	Upregulation	0.13802
MZT2A	9.37281	1.08163	7.06258e-21	4.51336e-19	0.571977	0.412012	18.3455	Upregulation	0.108163
BBX	9.36439	1.15408	7.64927e-21	4.87292e-19	0.474088	0.301431	18.3122	Upregulation	0.115408
SEC61G	9.34531	1.05099	9.16168e-21	5.79992e-19	0.698656	0.575077	18.2366	Upregulation	0.105099
BAZ1A	9.33873	1.27416	9.7495e-21	6.15282e-19	0.485605	0.328375	18.2109	Upregulation	0.127416
SNRPG	9.27529	1.07796	1.77141e-20	1.111e-18	0.62572	0.483301	17.9543	Upregulation	0.107796
IFI30	9.2698	2.62363	1.86489e-20	1.16601e-18	0.236084	0.0482739	17.9333	Upregulation	0.262363
CD2AP	9.25286	1.54892	2.18558e-20	1.34986e-18	0.333973	0.150435	17.8697	Upregulation	0.154892
SQOR	9.23445	1.27215	2.5961e-20	1.59854e-18	0.397313	0.218355	17.7963	Upregulation	0.127215
BRD7	9.19929	1.27764	3.60334e-20	2.21201e-18	0.380998	0.199551	17.6552	Upregulation	0.127764
RBM4	9.19076	1.07905	3.90087e-20	2.38743e-18	0.465451	0.295537	17.6221	Upregulation	0.107905
COX6A1	9.19041	1.21418	3.91338e-20	2.38787e-18	0.824376	0.739265	17.622	Upregulation	0.121418
UBE2V1	9.17792	1.04558	4.39489e-20	2.65766e-18	0.505758	0.336795	17.5755	Upregulation	0.104558
COX5A	9.12052	1.29089	7.47663e-20	4.49441e-18	0.646833	0.507438	17.3473	Upregulation	0.129089
ANKRD12	9.06091	1.00771	1.29361e-19	7.66258e-18	0.769674	0.66545	17.1156	Upregulation	0.100771
SKAP1	9.02408	1.05044	1.81212e-19	1.06715e-17	0.731286	0.605669	16.9718	Upregulation	0.105044
ARHGEF3	9.02166	1.18059	1.85267e-19	1.08787e-17	0.477927	0.312658	16.9634	Upregulation	0.118059
ARHGAP25	8.95739	1.02359	3.32453e-19	1.93529e-17	0.475048	0.300028	16.7133	Upregulation	0.102359
PCBP2	8.94509	1.03131	3.71661e-19	2.15117e-17	0.925144	0.820376	16.6673	Upregulation	0.103131
ETV7	8.9395	3.16	3.90948e-19	2.25636e-17	0.213052	0.0322762	16.6466	Upregulation	0.316
HLA-DRB1	8.92218	1.80535	4.57178e-19	2.61625e-17	0.389635	0.22032	16.5823	Upregulation	0.180535
C17orf49	8.91418	1.14756	4.91418e-19	2.79639e-17	0.388676	0.210497	16.5534	Upregulation	0.114756
CARD11	8.87886	1.4046	6.75491e-19	3.83308e-17	0.372361	0.204322	16.4165	Upregulation	0.14046
PSMB4	8.8596	1.005	8.03009e-19	4.5313e-17	0.476967	0.312097	16.3438	Upregulation	0.1005
BISPR	8.85585	1.93644	8.30461e-19	4.67319e-17	0.262956	0.0844794	16.3304	Upregulation	0.193644
LYSMD2	8.85114	1.24307	8.66314e-19	4.86144e-17	0.378119	0.207129	16.3132	Upregulation	0.124307
HSP90AB1	8.79024	1.59637	1.49245e-18	8.32895e-17	0.890595	0.849846	16.0794	Upregulation	0.159637
TMEM179B	8.78293	1.04195	1.59277e-18	8.86437e-17	0.454894	0.29245	16.0524	Upregulation	0.104195
TPM3	8.77228	1.29385	1.7509e-18	9.69119e-17	0.871401	0.803256	16.0136	Upregulation	0.129385
CD3E	8.77238	1.69572	1.74925e-18	9.69119e-17	0.983685	0.965759	16.0136	Upregulation	0.169572
NDUFA9	8.76816	1.42807	1.81614e-18	1.00249e-16	0.340691	0.168678	15.9989	Upregulation	0.142807
PPIA	8.74996	2.53588	2.13432e-18	1.17492e-16	0.976967	0.957901	15.93	Upregulation	0.253588
SDHAF2	8.71877	1.19524	2.8125e-18	1.54406e-16	0.357006	0.182992	15.8113	Upregulation	0.119524
CRIP1	8.67094	1.61471	4.28576e-18	2.3339e-16	0.809021	0.719057	15.6319	Upregulation	0.161471
CD164	8.66365	1.01095	4.56883e-18	2.47474e-16	0.56334	0.415942	15.6065	Upregulation	0.101095
CACYBP	8.66149	1.05166	4.65622e-18	2.51535e-16	0.552783	0.410609	15.5994	Upregulation	0.105166
LAG3	8.64888	2.00465	5.20053e-18	2.80192e-16	0.265835	0.0954252	15.5525	Upregulation	0.200465
COMMD7	8.59948	1.30157	8.00781e-18	4.2578e-16	0.316699	0.142015	15.3708	Upregulation	0.130157
HLA-DPB1	8.59757	1.59033	8.14198e-18	4.31781e-16	0.516315	0.379175	15.3647	Upregulation	0.159033
TRIM14	8.57862	1.44397	9.6019e-18	5.07873e-16	0.319578	0.149874	15.2942	Upregulation	0.144397
HSPD1	8.56331	1.17989	1.09675e-17	5.77089e-16	0.557582	0.421274	15.2388	Upregulation	0.117989
PARP10	8.52177	1.55098	1.57132e-17	8.20408e-16	0.314779	0.14819	15.086	Upregulation	0.155098
SCLT1	8.5219	1.70881	1.56953e-17	8.20408e-16	0.289827	0.120123	15.086	Upregulation	0.170881
C4orf48	8.51053	1.01812	1.73147e-17	9.01698e-16	0.410749	0.243054	15.0449	Upregulation	0.101812
GSDMD	8.4641	1.11988	2.58135e-17	1.32387e-15	0.412668	0.251754	14.8782	Upregulation	0.111988
ITGB1	8.39258	1.31182	4.75598e-17	2.40266e-15	0.638196	0.514454	14.6193	Upregulation	0.131182
RAN	8.36456	1.05358	6.03376e-17	3.00324e-15	0.808061	0.710918	14.5224	Upregulation	0.105358
HCST	8.35105	1.38698	6.76565e-17	3.35106e-15	0.871401	0.823744	14.4748	Upregulation	0.138698
GBP3	8.3399	1.68367	7.43524e-17	3.66931e-15	0.279271	0.113949	14.4354	Upregulation	0.168367
VIM	8.271	2.50335	1.3284e-16	6.4845e-15	0.96737	0.9492	14.1881	Upregulation	0.250335
NOP56	8.26227	1.11297	1.42926e-16	6.96008e-15	0.416507	0.258209	14.1574	Upregulation	0.111297
IL32	8.25618	4.46603	1.5041e-16	7.30697e-15	0.989443	0.975021	14.1363	Upregulation	0.446603
HSPE1	8.22643	1.13668	1.92875e-16	9.30301e-15	0.579655	0.453831	14.0314	Upregulation	0.113668
AZI2	8.20528	1.44376	2.30058e-16	1.10701e-14	0.305182	0.142296	13.9558	Upregulation	0.144376
TRIM69	8.18471	1.49127	2.72964e-16	1.30418e-14	0.302303	0.140893	13.8847	Upregulation	0.149127
SETX	8.18377	1.10038	2.75104e-16	1.31131e-14	0.421305	0.268875	13.8823	Upregulation	0.110038
STAG2	8.17238	1.01519	3.02372e-16	1.43453e-14	0.455854	0.306764	13.8433	Upregulation	0.101519
SELL	8.16333	1.41853	3.25911e-16	1.5426e-14	0.465451	0.321078	13.8117	Upregulation	0.141853
DUT	8.15239	1.16967	3.56801e-16	1.68487e-14	0.501919	0.350828	13.7734	Upregulation	0.116967
ST6GAL1	8.11145	1.05492	5.00196e-16	2.32407e-14	0.394434	0.235476	13.6338	Upregulation	0.105492
POMP	8.09801	1.02618	5.58676e-16	2.58985e-14	0.524952	0.386753	13.5867	Upregulation	0.102618
TMEM140	8.03166	2.45159	9.61622e-16	4.37765e-14	0.21785	0.0569745	13.3588	Upregulation	0.245159
TBC1D1	8.02806	1.33339	9.90279e-16	4.498e-14	0.318618	0.1611	13.347	Upregulation	0.133339
ARPC1A	7.99244	1.5684	1.32292e-15	5.98209e-14	0.261996	0.0999158	13.2231	Upregulation	0.15684
BTN3A1	7.91855	1.2086	2.40302e-15	1.07226e-13	0.365643	0.215829	12.9697	Upregulation	0.12086
VKORC1	7.88524	1.14351	3.13943e-15	1.39777e-13	0.317658	0.157171	12.8546	Upregulation	0.114351
EIF5B	7.86614	1.04873	3.65763e-15	1.61079e-13	0.471209	0.331743	12.793	Upregulation	0.104873
FBXO6	7.81274	2.4333	5.59559e-15	2.43252e-13	0.214971	0.0586584	12.6139	Upregulation	0.24333
YBX1	7.80982	1.18273	5.72709e-15	2.48435e-13	0.873321	0.812237	12.6048	Upregulation	0.118273
UBR2	7.80184	1.05228	6.10091e-15	2.64086e-13	0.384837	0.23323	12.5783	Upregulation	0.105228
HMGN2	7.7719	1.07796	7.73196e-15	3.31852e-13	0.740883	0.652821	12.4791	Upregulation	0.107796
CCND2	7.75764	1.0258	8.65211e-15	3.70559e-13	0.425144	0.280662	12.4311	Upregulation	0.10258
TOP1	7.73625	1.25213	1.02389e-14	4.36673e-13	0.404031	0.266629	12.3598	Upregulation	0.125213
HLA-DPA1	7.72888	1.4078	1.085e-14	4.60795e-13	0.505758	0.380859	12.3365	Upregulation	0.14078
NLRC5	7.72804	1.01849	1.09213e-14	4.62855e-13	0.391555	0.24165	12.3346	Upregulation	0.101849
HNRNPA1	7.68903	1.25394	1.48249e-14	6.23076e-13	0.932821	0.865282	12.2055	Upregulation	0.125394
CD37	7.59971	1.00196	2.96796e-14	1.23207e-12	0.913628	0.864721	11.9094	Upregulation	0.100196
EEF1G	7.59815	1.19941	3.00402e-14	1.24195e-12	0.90595	0.816447	11.9059	Upregulation	0.119941
RBM27	7.55685	1.37404	4.12953e-14	1.70033e-12	0.275432	0.12293	11.7695	Upregulation	0.137404
IL7R	7.53093	5.42009	5.03811e-14	2.06105e-12	0.887716	0.918889	11.6859	Upregulation	0.542009
LDHB	7.51518	1.43682	5.68331e-14	2.3119e-12	0.93762	0.905136	11.636	Upregulation	0.143682
TANK	7.48278	1.05207	7.27659e-14	2.94818e-12	0.407869	0.269436	11.5304	Upregulation	0.105207
NME2	7.48085	1.03683	7.38448e-14	2.98592e-12	0.763916	0.685097	11.5249	Upregulation	0.103683
IFI27	7.47298	5.98769	7.83988e-14	3.15746e-12	0.184261	0.0350828	11.5007	Upregulation	0.598769
HNRNPAB	7.43664	1.1695	1.03282e-13	4.13496e-12	0.364683	0.217513	11.3835	Upregulation	0.11695
SOS1	7.39648	1.24996	1.39846e-13	5.5549e-12	0.302303	0.156048	11.2553	Upregulation	0.124996
LYAR	7.38648	1.01232	1.50771e-13	5.97716e-12	0.707294	0.612967	11.2235	Upregulation	0.101232
CFL1	7.32016	2.11997	2.4768e-13	9.61208e-12	0.97025	0.954813	11.0172	Upregulation	0.211997
SLFN12L	7.28108	1.01428	3.31148e-13	1.27779e-11	0.365643	0.224811	10.8935	Upregulation	0.101428
CISD3	7.2361	1.29963	4.61758e-13	1.7683e-11	0.329175	0.191131	10.7524	Upregulation	0.129963
GZMA	7.22017	2.18061	5.19227e-13	1.97345e-11	0.678503	0.616054	10.7048	Upregulation	0.218061
PSMA3	7.20425	1.07757	5.83646e-13	2.21414e-11	0.442418	0.312658	10.6548	Upregulation	0.107757
PMF1	7.18748	1.24772	6.59977e-13	2.48121e-11	0.272553	0.127701	10.6053	Upregulation	0.124772
CEBPB	7.15482	1.03508	8.37839e-13	3.14314e-11	0.346449	0.205726	10.5026	Upregulation	0.103508
CHMP4B	7.15389	1.17415	8.4352e-13	3.1586e-11	0.336852	0.198428	10.5005	Upregulation	0.117415
CTSD	7.08887	1.06743	1.35211e-12	5.03511e-11	0.289827	0.146225	10.298	Upregulation	0.106743
USP25	7.08112	1.15363	1.42992e-12	5.31509e-11	0.315739	0.176256	10.2745	Upregulation	0.115363
FCHSD2	7.05092	1.65137	1.77734e-12	6.58235e-11	0.240883	0.100196	10.1816	Upregulation	0.165137
ANXA1	6.99796	1.69752	2.59724e-12	9.56633e-11	0.857965	0.850126	10.0193	Upregulation	0.169752
CCT5	6.9885	1.00832	2.77843e-12	1.02151e-10	0.446257	0.318832	9.99076	Upregulation	0.100832
TRIM25	6.82521	2.14659	8.77951e-12	3.08777e-10	0.190019	0.0519225	9.51036	Upregulation	0.214659
VAMP5	6.81186	1.0409	9.63438e-12	3.3767e-10	0.429942	0.311535	9.47151	Upregulation	0.10409
HNRNPUL2	6.80349	1.14009	1.02114e-11	3.57276e-10	0.300384	0.165029	9.447	Upregulation	0.114009
PARP11	6.76291	1.72139	1.3525e-11	4.68357e-10	0.212092	0.0754982	9.32942	Upregulation	0.172139
SUPT3H	6.75234	1.00953	1.45482e-11	4.9952e-10	0.340691	0.210497	9.30145	Upregulation	0.100953
PSENEN	6.67617	1.08339	2.45276e-11	8.32294e-10	0.328215	0.200393	9.07972	Upregulation	0.108339
SH3BGRL3	6.67435	2.00907	2.4833e-11	8.41248e-10	0.987524	0.97895	9.07508	Upregulation	0.200907
TMSB4X	6.62994	6.8164	3.35825e-11	1.12821e-09	0.998081	0.998035	8.94761	Upregulation	0.68164
RAB4B	6.59521	1.14134	4.24652e-11	1.40336e-09	0.259117	0.124895	8.85283	Upregulation	0.114134
TUBA1B	6.52676	1.46478	6.72077e-11	2.1889e-09	0.621881	0.519506	8.65977	Upregulation	0.146478
PTPRA	6.50402	1.00993	7.82026e-11	2.52266e-09	0.348369	0.226214	8.59814	Upregulation	0.100993
BTN3A3	6.49573	1.05561	8.26338e-11	2.64966e-09	0.305182	0.175133	8.57681	Upregulation	0.105561
C11orf98	6.46275	1.1078	1.0282e-10	3.26477e-09	0.292706	0.164749	8.48615	Upregulation	0.11078
DHX58	6.42102	2.44603	1.35361e-10	4.2913e-09	0.169866	0.0404154	8.36741	Upregulation	0.244603
ZCCHC2	6.35912	1.92916	2.02918e-10	6.3437e-09	0.197697	0.0707269	8.19766	Upregulation	0.192916
SLAMF6	6.34966	1.02764	2.15793e-10	6.7358e-09	0.321497	0.198709	8.17161	Upregulation	0.102764
PGAP1	6.33428	2.58743	2.3845e-10	7.42016e-09	0.162188	0.0342408	8.12959	Upregulation	0.258743
ATP5MC2	6.30749	1.04387	2.83604e-10	8.758e-09	0.941459	0.910749	8.0576	Upregulation	0.104387
MYD88	6.27326	1.13732	3.53564e-10	1.08523e-08	0.286948	0.162784	7.96448	Upregulation	0.113732
RGS1	6.18416	1.52904	6.24338e-10	1.88212e-08	0.227447	0.103845	7.72535	Upregulation	0.152904
UBA52	6.17375	2.01823	6.6689e-10	2.00146e-08	0.986564	0.986809	7.69865	Upregulation	0.201823
SIPA1L1	6.15811	1.08097	7.36194e-10	2.18678e-08	0.262956	0.139209	7.6602	Upregulation	0.108097
PLEK	6.14254	1.24195	8.121e-10	2.38774e-08	0.298464	0.179343	7.62201	Upregulation	0.124195
HELB	6.14216	1.14508	8.14066e-10	2.39005e-08	0.299424	0.181027	7.62159	Upregulation	0.114508
ANKIB1	6.10375	1.24011	1.03609e-09	3.01134e-08	0.242802	0.120404	7.52124	Upregulation	0.124011
ODF3B	6.1008	2.16474	1.05542e-09	3.05875e-08	0.173704	0.0510806	7.51446	Upregulation	0.216474
CD59	6.08638	1.23018	1.15489e-09	3.34023e-08	0.262956	0.141173	7.47622	Upregulation	0.123018
PRF1	6.00997	1.52717	1.85553e-09	5.22801e-08	0.421305	0.316587	7.28166	Upregulation	0.152717
CD52	5.94779	2.85575	2.71791e-09	7.49107e-08	0.966411	0.951726	7.12546	Upregulation	0.285575
APOL3	5.89662	1.04531	3.71019e-09	1.01023e-07	0.287908	0.172607	6.99558	Upregulation	0.104531
SCO2	5.89171	1.61044	3.82225e-09	1.03795e-07	0.190019	0.0710076	6.98382	Upregulation	0.161044
SIDT1	5.79107	1.13634	6.9939e-09	1.82816e-07	0.254319	0.140051	6.73799	Upregulation	0.113634
ACTB	5.60788	9.38127	2.04823e-08	5.10998e-07	0.997121	0.997474	6.29158	Upregulation	0.938127
STIP1	5.60455	1.03079	2.08793e-08	5.20262e-07	0.289827	0.178501	6.28378	Upregulation	0.103079
PML	5.58683	1.08048	2.31251e-08	5.72699e-07	0.245681	0.134157	6.24207	Upregulation	0.108048
EXOC2	5.57054	1.02282	2.53952e-08	6.26621e-07	0.264875	0.154645	6.203	Upregulation	0.102282
TRIM38	5.55867	1.022	2.71835e-08	6.68306e-07	0.28119	0.174291	6.17502	Upregulation	0.1022
FAU	5.55262	2.47866	2.81422e-08	6.91035e-07	0.998081	0.996632	6.1605	Upregulation	0.247866
DLEU2	5.51969	1.23799	3.39596e-08	8.21928e-07	0.215931	0.105248	6.08517	Upregulation	0.123799
SOCS1	5.51735	1.22162	3.44156e-08	8.3197e-07	0.247601	0.140893	6.07989	Upregulation	0.122162
CEBPD	5.50027	1.49858	3.79202e-08	9.12336e-07	0.21785	0.108055	6.03985	Upregulation	0.149858
LLPH	5.49168	1.06593	3.98133e-08	9.5223e-07	0.262956	0.154084	6.02126	Upregulation	0.106593
GPR155	5.47525	1.3266	4.36885e-08	1.04e-06	0.204415	0.0934606	5.98297	Upregulation	0.13266
CDKAL1	5.4627	1.02542	4.68954e-08	1.11242e-06	0.246641	0.136402	5.95373	Upregulation	0.102542
LINC01934	5.44446	1.20398	5.19631e-08	1.22832e-06	0.270633	0.163065	5.91069	Upregulation	0.120398
ID2	5.41705	1.12835	6.05889e-08	1.42556e-06	0.419386	0.329217	5.84601	Upregulation	0.112835
TRIM5	5.34748	1.5148	8.91884e-08	2.05316e-06	0.18618	0.0791468	5.68758	Upregulation	0.15148
CLIP1	5.34713	1.0002	8.93582e-08	2.05473e-06	0.28023	0.176537	5.68725	Upregulation	0.10002
PRDX4	5.33727	1.0112	9.43587e-08	2.16235e-06	0.233205	0.125456	5.66507	Upregulation	0.10112
ECE1	5.26382	1.15154	1.41092e-07	3.17581e-06	0.231286	0.126579	5.49815	Upregulation	0.115154
RAP1GAP2	5.17805	1.19366	2.24222e-07	4.94803e-06	0.224568	0.121246	5.30557	Upregulation	0.119366
FNDC3B	5.17655	1.20219	2.26028e-07	4.98244e-06	0.191939	0.086444	5.30256	Upregulation	0.120219
CMTR1	5.1746	1.57445	2.28397e-07	5.02375e-06	0.172745	0.0684816	5.29897	Upregulation	0.157445
MLKL	5.155	1.81551	2.53632e-07	5.52481e-06	0.15643	0.0522032	5.25768	Upregulation	0.181551
ARHGDIB	5.1476	1.2978	2.63847e-07	5.72716e-06	0.981766	0.976424	5.24206	Upregulation	0.12978
ABHD14A	5.09008	1.11737	3.57904e-07	7.68052e-06	0.209213	0.106371	5.11461	Upregulation	0.111737
APOL1	5.07334	1.71055	3.90887e-07	8.30912e-06	0.15643	0.0536065	5.08044	Upregulation	0.171055
PPP3R1	4.99893	1.02079	5.76488e-07	1.1974e-05	0.229367	0.128543	4.92176	Upregulation	0.102079
AIDA	4.99314	1.02686	5.94044e-07	1.23048e-05	0.239923	0.141173	4.90992	Upregulation	0.102686
PCAT1	4.93786	1.20806	7.89852e-07	1.60812e-05	0.200576	0.102161	4.79368	Upregulation	0.120806
IL12RB2	4.88228	1.95185	1.04865e-06	2.1075e-05	0.166027	0.0698849	4.67623	Upregulation	0.195185
PRKD2	4.81157	1.00987	1.49752e-06	2.93962e-05	0.228407	0.133034	4.53171	Upregulation	0.100987
MOV10	4.74733	1.46231	2.06123e-06	3.98819e-05	0.164107	0.068201	4.39922	Upregulation	0.146231
COMMD3	4.70779	1.00212	2.50417e-06	4.77678e-05	0.220729	0.126579	4.32086	Upregulation	0.100212
GCH1	4.66147	1.23026	3.13956e-06	5.9219e-05	0.190979	0.0979512	4.22754	Upregulation	0.123026
TDRD7	4.62445	2.10888	3.75591e-06	6.96769e-05	0.126679	0.0328375	4.15691	Upregulation	0.210888
APOL2	4.61152	1.28711	3.99727e-06	7.37493e-05	0.18618	0.0948639	4.13224	Upregulation	0.128711
TRIM59	4.60465	1.26181	4.1316e-06	7.602e-05	0.169866	0.0769015	4.11907	Upregulation	0.126181
CNP	4.51105	1.68095	6.45086e-06	0.000115443	0.142994	0.0519225	3.93763	Upregulation	0.168095
EEF1E1	4.47387	1.02987	7.68174e-06	0.000136029	0.208253	0.119282	3.86637	Upregulation	0.102987
L3MBTL3	4.46542	1.18495	7.9913e-06	0.00014114	0.176583	0.0867247	3.85035	Upregulation	0.118495
PLCB1	4.39722	1.01136	1.09647e-05	0.000189041	0.230326	0.145383	3.72344	Upregulation	0.101136
CSNK1G1	4.35976	1.09376	1.30205e-05	0.000221283	0.183301	0.0951445	3.65505	Upregulation	0.109376
TBX21	4.32655	1.17772	1.5146e-05	0.000255476	0.18618	0.0999158	3.59265	Upregulation	0.117772
SPTLC2	4.30755	1.12618	1.65074e-05	0.000275851	0.183301	0.0971092	3.55932	Upregulation	0.112618
SLC38A5	4.29187	1.4667	1.77178e-05	0.000294444	0.154511	0.068201	3.531	Upregulation	0.14667
MTHFD2	4.28038	1.08709	1.86573e-05	0.000309295	0.208253	0.124333	3.50963	Upregulation	0.108709
RAD51B	4.27776	1.00925	1.88784e-05	0.000312705	0.192898	0.106371	3.50487	Upregulation	0.100925
RALB	4.19405	1.34065	2.74017e-05	0.000444439	0.145873	0.0606231	3.35219	Upregulation	0.134065
UCHL3	4.14255	1.02957	3.43461e-05	0.00054614	0.191939	0.109178	3.2627	Upregulation	0.102957
ANKFY1	4.13817	1.14129	3.50088e-05	0.000554937	0.168906	0.0853214	3.25576	Upregulation	0.114129
PRR5	4.1302	1.21837	3.62455e-05	0.0005723	0.18618	0.104968	3.24238	Upregulation	0.121837
TBC1D4	4.11351	1.12098	3.89694e-05	0.000611496	0.180422	0.0979512	3.21361	Upregulation	0.112098
GZMH	4.09922	2.92631	4.14554e-05	0.000648496	0.141075	0.0609037	3.18809	Upregulation	0.292631
SNTB1	4.08435	1.56782	4.41996e-05	0.000687708	0.136276	0.0536065	3.1626	Upregulation	0.156782
CST7	4.02966	1.06201	5.58564e-05	0.000849504	0.577735	0.552063	3.07083	Upregulation	0.106201
GZMK	4.00732	2.31914	6.14116e-05	0.000927031	0.626679	0.644681	3.03291	Upregulation	0.231914
HAPLN3	3.99846	1.0596	6.37562e-05	0.000959563	0.176583	0.0959865	3.01793	Upregulation	0.10596
FAR2	3.97615	1.56797	7.00387e-05	0.00104557	0.130518	0.0499579	2.98065	Upregulation	0.156797
ATRIP	3.94855	1.41275	7.86255e-05	0.00116518	0.131478	0.0510806	2.93361	Upregulation	0.141275
CD38	3.92539	2.3702	8.65909e-05	0.00127482	0.111324	0.0319955	2.89455	Upregulation	0.23702
PI4K2B	3.88785	1.40003	0.000101137	0.00146136	0.135317	0.0566938	2.83524	Upregulation	0.140003
SMC4	3.81421	1.04965	0.000136622	0.00191667	0.207294	0.131069	2.71745	Upregulation	0.104965
ABCF2	3.79936	1.21564	0.000145071	0.0020296	0.145873	0.0693236	2.69259	Upregulation	0.121564
DAPP1	3.79562	1.25463	0.000147273	0.00205614	0.142035	0.0651137	2.68695	Upregulation	0.125463
LINC02328	3.77995	1.07539	0.000156857	0.00217347	0.160269	0.083918	2.66285	Upregulation	0.107539
BCL2L14	3.71173	4.10975	0.000205849	0.00278936	0.0815739	0.00617457	2.5545	Upregulation	0.410975
SBF2	3.70232	1.05635	0.000213633	0.00287943	0.153551	0.0783048	2.54069	Upregulation	0.105635
YEATS2	3.57761	1.09209	0.000346753	0.00448565	0.143954	0.0710076	2.34817	Upregulation	0.109209
AIM2	3.57622	2.06242	0.000348602	0.00450669	0.104607	0.0325568	2.34614	Upregulation	0.206242
PARL	3.56488	1.06563	0.000364024	0.00468215	0.145873	0.0735335	2.32955	Upregulation	0.106563
CX3CR1	3.55349	1.86762	0.000380158	0.0048527	0.104607	0.0322762	2.31402	Upregulation	0.186762
WDFY1	3.50228	1.00882	0.00046129	0.00578268	0.174664	0.105248	2.23787	Upregulation	0.100882
TMED7	3.48189	1.39743	0.000497897	0.00619558	0.12572	0.0555711	2.20792	Upregulation	0.139743
SCFD2	3.42962	1.0572	0.000604428	0.00738065	0.159309	0.0909346	2.13191	Upregulation	0.10572
C1GALT1C1	3.39618	1.02627	0.000683345	0.00824982	0.147793	0.0791468	2.08356	Upregulation	0.102627
STIMATE	3.39196	1.78689	0.000693936	0.00836771	0.102687	0.0339601	2.07739	Upregulation	0.178689
KLRK1	3.35173	2.09037	0.000803097	0.00953643	0.0930902	0.024979	2.02061	Upregulation	0.209037
USP30-AS1	3.35129	1.37654	0.000804366	0.0095459	0.121881	0.0544485	2.02018	Upregulation	0.137654
B4GALT5	3.339	1.27834	0.000840816	0.00992614	0.122841	0.0552905	2.00322	Upregulation	0.127834
S100A4	3.33772	2.37434	0.000844673	0.00996587	0.951056	0.955936	2.00148	Upregulation	0.237434

[truncated: 10 more sheets: S11, S12, S13, S14, S15, S16, S17, S18, S19, S20]
